# Supplementary material for: Label-Free Proteomic Analysis of Molecular Effects of 2-Methoxy-1,4-naphthoquinone on Penicillium italicum
Source: Int J Mol Sci. 2019 Jul 14;20(14):3459. doi: 10.3390/ijms20143459 (PMC6678512; doi:10.3390/ijms20143459)
Supplement: Supplementary file 1 [file ijms-20-03459-s001.zip]

Archive with 3 entries (2 files):
- Supporting Information/
- Supporting Information/Supporting Information Table S1.xlsx
- Supporting Information/Supporting Information.docx
