# Supplementary material for: Label-Free Proteomic Analysis of Molecular Effects of 2-Methoxy-1,4-naphthoquinone on Penicillium italicum
Source: Int J Mol Sci. 2019 Jul 14;20(14):3459. doi: 10.3390/ijms20143459 (PMC6678512; doi:10.3390/ijms20143459)
Supplement: Supplementary file 1 [file ijms-20-03459-s001.zip › Supporting Information/Supporting Information Table S1.xlsx]

## Sheet: Proteins changing in abundance
Protein	Protein Name	Gene Name	I_T/I_C	t test p value
A0A0A2KI00	Uncharacterized protein	PITC_013530	9.6636	0.00705016
A0A0A2KQ56	Uncharacterized protein	PITC_017440	5.79671	0.00720226
A0A0A2LA04	Ribulose-phosphate 3-epimerase	PITC_011800	3.83947	0.0235022
A0A0A2KBU2	Hydrophobin	PITC_015600	3.83177	0.0113604
A0A0A2KT64	Uncharacterized protein	PITC_065480	3.14692	0.0464552
A0A0A2KL24	Uncharacterized protein	PITC_064010	2.98751	0.00359581
A0A0A2LAT4	Uncharacterized protein	PITC_037340	2.78676	0.0498861
A0A0A2KR85	Uncharacterized protein	PITC_014180	2.76002	0.0274338
A0A0A2KVZ5	Uncharacterized protein	PITC_028500	2.71665	0.00639274
A0A0A2KMP8	Uncharacterized protein	PITC_017400	2.66948	0.0120953
A0A0A2L522	Mitochondrial carrier protein	PITC_038210	2.50823	0.046258
A0A0A2KX25	Uncharacterized protein	PITC_051360	2.36876	0.0404468
A0A0A2L8T3	Uncharacterized protein	PITC_098640	2.31853	0.0313982
A0A0A2L2N9	HEAT, type 2	PITC_085160	2.10264	0.00977405
A0A0A2L2V7	Acyl-CoA dehydrogenase, N-terminal	PITC_066160	2.10085	0.000389702
A0A0A2LCB9	Glycoside hydrolase, family 28	PITC_005000	2.09823	0.0214385
A0A0A2LAG1	Xylulose 5-phosphate/Fructose 6-phosphate phosphoketolase, N-terminal	PITC_003850	2.09506	0.00922
A0A0A2L8I5	Glucose-repressible protein Grg1	PITC_061580	2.04958	0.0200441
A0A0A2L934	Polyketide synthase, enoylreductase	PITC_030400	2.03634	0.00332507
A0A0A2LBT9	CDR ABC transporter	PITC_091640	0.491856	0.0114643
A0A0A2KM09	ATPase, AAA-type, core	PITC_028850	0.481751	0.0200487
A0A0A2KZ16	Mandelate racemase/muconate lactonizing enzyme	PITC_098150	0.480975	0.00622382
A0A0A2KNF6	Cytochrome P450	PITC_065080	0.474388	0.0491984
A0A0A2LD14	Short-chain dehydrogenase/reductase SDR	PITC_006840	0.46345	0.00183808
A0A0A2LAZ8	Uncharacterized protein	PITC_023560	0.452745	0.000637486
A0A0A2KLM8	Aldo/keto reductase	PITC_048920	0.43108	0.0132189
A0A0A2L925	ABC transporter, integral membrane type 1	PITC_030250	0.411892	0.00105323
A0A0A2L7S7	Reverse transcriptase	PITC_011060	0.382017	0.00889772
A0A0A2L743	Uncharacterized protein	PITC_032240	0.353622	0.0373581
A0A0A2KIE8	Male sterility, NAD-binding	PITC_056110	0.341109	0.025554
A0A0A2LCN6	Short-chain dehydrogenase/reductase SDR	PITC_019130	0.306101	1.16346e-07
A0A0A2LGP0	Carbon-nitrogen hydrolase	PITC_029870	0.303973	0.0310008
A0A0A2KZU8	Peptidase M20	PITC_086250	0.226068	0.0173073
A0A0A2LFP8	O-methyltransferase, family 3	PITC_025440	0.214824	0.00371073
A0A0A2L830	ThiJ/PfpI	PITC_001680	0.139278	0.00451454
A0A0A2L1V6	N-acyl-phosphatidylethanolamine-hydrolysing phospholipase D	PITC_051890	0.120076	0.00031518
A0A0A2LCF5	Acyl transferase/acyl hydrolase/lysophospholipase	PITC_005350	0.082559	0.0141129
A0A0A2L5Z5	Uncharacterized protein	PITC_002480	0.081964	0.0494437
A0A0A2L3A1	Uncharacterized protein	PITC_038310	0.067708	0.00201359
A0A0A2LCE5	Uncharacterized protein	PITC_005250	0.062573	0.000385329
A0A0A2LAC2	Uncharacterized protein	PITC_005360	0.039665	0.0286795
A0A0A2LKC5	Monooxygenase, FAD-binding	PITC_005370	0.031889	0.00281005
A0A0A2L9W9	Uncharacterized protein	PITC_005390	0.031844	0.000974308
A0A0A2KD20	Uncharacterized protein	PITC_008180	0.029944	0.000839432
A0A0A2LCH9	Uncharacterized protein	PITC_005280	0.026996	0.000754384
A0A0A2K7I2	Alcohol dehydrogenase superfamily, zinc-type	PITC_054330	1.64891	0.00189631
A0A0A2K7M4	Coiled-coil domain-containing protein 56	PITC_054500	0.571338	0.0287337
A0A0A2K9T8	HAD-superfamily hydrolase, subfamily IIA, CECR5	PITC_093340	1.54732	0.00268049
A0A0A2K9V2	Malate dehydrogenase, type 1	PITC_072210	0.813682	0.0141305
A0A0A2KAB0	Cell wall beta-glucan synthesis	PITC_054570	0.781854	0.0428489
A0A0A2KAE3	Ribosome biogenesis regulatory protein	PITC_073670	0.693239	0.0180053
A0A0A2KAV2	Ubiquitin system component Cue	PITC_012480	1.16551	0.00246058
A0A0A2KB03	Succinate dehydrogenase [ubiquinone] flavoprotein subunit, mitochondrial	PITC_087460	1.19619	0.0166796
A0A0A2KB17	Polyketide synthase, enoylreductase	PITC_087610	1.57563	0.00305764
A0A0A2KB28	Fumarate lyase	PITC_087490	1.30551	0.0306663
A0A0A2KBA1	Glutamine synthetase	PITC_086790	0.769075	0.0198056
A0A0A2KBB9	SAM-dependent RNA methyltransferase, predicted	PITC_013860	1.38065	0.0081164
A0A0A2KCA7	Glycosyl transferase, family 48	PITC_093980	1.64124	0.0447121
A0A0A2KCJ3	Mitochondrial import inner membrane translocase subunit Tim54	PITC_093180	1.24614	0.0275875
A0A0A2KD06	Armadillo-like helical	PITC_008030	1.70635	0.0239581
A0A0A2KD88	Aldehyde dehydrogenase, N-terminal	PITC_007230	0.640051	0.027815
A0A0A2KD89	NAD-specific glutamate dehydrogenase	PITC_041010	1.39635	0.00534475
A0A0A2KD91	H/ACA ribonucleoprotein complex subunit	PITC_008330	0.631917	0.0219233
A0A0A2KEU6	Mitochondrial carrier protein	PITC_079420	0.588633	0.0416252
A0A0A2KGG5	HAS subgroup	PITC_052280	1.53001	0.00297692
A0A0A2KGP3	Taurine catabolism dioxygenase TauD/TfdA	PITC_056000	0.655731	0.00516759
A0A0A2KHP0	Plus-3	PITC_067220	1.48323	0.0262445
A0A0A2KIH2	Trehalase	PITC_087310	1.22184	0.0075357
A0A0A2KJ86	Uncharacterized protein	PITC_044810	1.20716	0.0186351
A0A0A2KJD7	Very-long-chain 3-oxoacyl-CoA reductase	PITC_023120	0.652402	0.0483645
A0A0A2KJJ2	NADH-cytochrome b5 reductase	PITC_020090	0.76464	0.0138166
A0A0A2KJJ3	Malate dehydrogenase	PITC_028840	0.843246	0.0471342
A0A0A2KJQ1	40S ribosomal protein S8	PITC_020320	1.31297	0.0203313
A0A0A2KJV1	Uncharacterized protein	PITC_020620	1.35451	0.0468519
A0A0A2KKH1	Sirtuin family	PITC_040900	1.24061	0.0166187
A0A0A2KL04	Major sperm protein	PITC_070990	0.698667	0.0134938
A0A0A2KLB3	Heavy metal-associated domain, HMA	PITC_013940	1.1639	0.0138304
A0A0A2KLF2	Uncharacterized protein	PITC_048840	1.65149	0.0472038
A0A0A2KLU2	Pseudouridine synthase II	PITC_029670	1.22665	0.0153356
A0A0A2KLZ6	Phospholipase	PITC_028750	1.35651	0.0344739
A0A0A2KM16	AGC-kinase, C-terminal	PITC_078130	1.17494	0.0141321
A0A0A2KM69	Uncharacterized protein	PITC_077560	0.651491	0.00662514
A0A0A2KMB0	Glucose-methanol-choline oxidoreductase, C-terminal	PITC_053310	0.608424	0.0181864
A0A0A2KMB1	Barwin-related endoglucanase	PITC_078700	0.510171	0.0456815
A0A0A2KMB5	FMN-binding split barrel-like protein	PITC_053360	1.35898	0.00776639
A0A0A2KMI0	Uncharacterized protein	PITC_053490	1.18193	0.0301673
A0A0A2KMX9	26S proteasome, regulatory subunit Rpn7	PITC_095800	0.854769	0.0475918
A0A0A2KNA8	Ribonucleoside-diphosphate reductase	PITC_070680	1.96186	0.041254
A0A0A2KNC3	Aldehyde dehydrogenase, C-terminal	PITC_096330	1.57407	0.0312579
A0A0A2KNV0	Uncharacterized protein	PITC_052200	0.784658	0.0491477
A0A0A2KNZ8	S-adenosylmethionine synthase	PITC_056040	1.25945	0.00587909
A0A0A2KPB3	Homoserine acetyltransferase	PITC_077000	0.679316	0.0379588
A0A0A2KPB8	Vacuolar protein sorting-associated protein 17	PITC_077050	0.811335	0.00210617
A0A0A2KPP7	ATPase, V1/A1 complex, subunit E	PITC_054150	0.903435	0.0063132
A0A0A2KPR5	AMP-dependent synthetase/ligase	PITC_042900	1.28096	0.0344346
A0A0A2KPZ6	Aldo/keto reductase	PITC_078480	1.25307	0.0194452
A0A0A2KQ43	tRNA (guanine(37)-N1)-methyltransferase	TRM5	0.689806	0.0263349
A0A0A2KQJ3	T-complex protein 1 subunit epsilon	PITC_096110	1.18956	0.0362809
A0A0A2KQS4	S-methyl-5-thioadenosine phosphorylase	PITC_096300	1.38572	0.00578728
A0A0A2KRC0	Lecithin:cholesterol/phospholipid:diacylglycerol acyltransferase	PITC_014950	0.86899	0.0183799
A0A0A2KRL3	DNA mismatch repair protein, MSH2	PITC_015070	1.78238	0.0300113
A0A0A2KRL5	Eukaryotic translation initiation factor 3 subunit C	NIP1	1.18261	0.000569274
A0A0A2KSY8	Glucoamylase	PITC_009110	0.582086	0.0209929
A0A0A2KTC1	Uncharacterized protein	PITC_080290	1.55323	0.0223516
A0A0A2KTW8	Uncharacterized protein	PITC_044910	0.666978	0.0241647
A0A0A2KTX5	ABC transporter, integral membrane type 1	PITC_044960	0.805059	0.02419
A0A0A2KU07	Uncharacterized protein	PITC_015090	1.82303	0.0178892
A0A0A2KUH0	Transcription factor, fungi	PITC_051000	1.57736	0.0467151
A0A0A2KUI1	ATPase, V1 complex, subunit B	PITC_051100	0.847297	0.0225919
A0A0A2KUQ2	Ubiquitin system component Cue	PITC_051700	0.7069	0.0437501
A0A0A2KV78	Phospho-2-dehydro-3-deoxyheptonate aldolase	PITC_027350	1.26964	0.0226167
A0A0A2KVL6	Alpha/beta hydrolase fold-1	PITC_026040	0.711895	0.04769
A0A0A2KVL9	Uncharacterized protein	PITC_066170	1.21579	0.0483942
A0A0A2KVZ3	Glutathione S-transferase/chloride channel, C-terminal	PITC_080200	1.73132	0.00629636
A0A0A2KX16	Potassium channel, voltage-dependent, beta subunit, KCNAB-like protein	PITC_077340	0.753377	0.0009793
A0A0A2KX27	Cytochrome c oxidase, subunit Va/VI	PITC_077440	0.759029	0.00957731
A0A0A2KX61	Nucleic acid-binding, OB-fold	PITC_077790	0.854149	0.000776061
A0A0A2KX75	Leo1-like protein	PITC_051640	1.52234	0.0298689
A0A0A2KXC9	Nucleotide-binding, alpha-beta plait	PITC_078400	0.626541	0.0429537
A0A0A2KXS7	Ribophorin II	PITC_027410	0.877063	0.0244275
A0A0A2KY54	Uncharacterized protein	PITC_026050	0.688552	0.0488126
A0A0A2KYF0	NLI interacting factor	PITC_026510	0.867449	0.00289191
A0A0A2KYH0	Ornithine aminotransferase	PITC_026710	1.17228	0.0171559
A0A0A2KYS3	Homoserine dehydrogenase	PITC_061620	1.13688	0.0173081
A0A0A2KYT2	Allantoicase	PITC_061720	1.22345	0.0369459
A0A0A2KZG8	Heat shock protein DnaJ, N-terminal	PITC_043240	0.773488	0.0444626
A0A0A2KZQ0	Armadillo-like helical	PITC_002800	1.19868	0.0201424
A0A0A2KZT7	Uncharacterized protein	PITC_040500	1.95581	0.0220475
A0A0A2L013	Zinc finger, CCHC-type	PITC_075140	1.43679	0.0391434
A0A0A2L034	Major facilitator superfamily domain, general substrate transporter	PITC_075070	0.761554	0.0129562
A0A0A2L0C0	V-type proton ATPase subunit C	PITC_048490	0.889372	0.0321826
A0A0A2L0G9	Short-chain dehydrogenase/reductase SDR	PITC_044090	1.27595	0.0107243
A0A0A2L0J0	Fps/Fes/Fer/CIP4 homology	PITC_056740	1.13108	0.0190165
A0A0A2L0N4	ATP-grasp fold, subdomain 2	PITC_057390	1.71337	0.0271254
A0A0A2L0V9	Acyl-CoA N-acyltransferase	PITC_057720	0.796251	0.030195
A0A0A2L0Y0	Cysteine desulfurase	PITC_039230	0.576254	0.00711636
A0A0A2L1B5	Proteasome endopeptidase complex	PITC_062160	1.11719	0.0176946
A0A0A2L1J9	Aminoglycoside phosphotransferase	PITC_014820	0.751511	0.0109732
A0A0A2L1P7	HEAT, type 2	PITC_017100	1.37884	0.0241361
A0A0A2L1T5	Cation-transporting ATPase	PITC_003320	0.702834	0.036559
A0A0A2L1X0	D-isomer specific 2-hydroxyacid dehydrogenase, NAD-binding	PITC_003350	1.26784	0.0141274
A0A0A2L215	Choline kinase, N-terminal	PITC_097650	1.27464	0.0367218
A0A0A2L220	Armadillo-like helical	PITC_097700	1.59916	0.0385358
A0A0A2L296	Obg-like ATPase 1	PITC_022020	0.846247	0.019943
A0A0A2L2A8	Riboflavin synthase-like beta-barrel	PITC_086360	0.813862	0.0182325
A0A0A2L2B9	Band 7 protein	PITC_022070	0.824032	0.0079981
A0A0A2L2X6	tRNA pseudouridine synthase II, TruB	PITC_019650	1.38891	0.0491329
A0A0A2L313	Glutathione reductase	PITC_044110	1.76219	0.0318707
A0A0A2L346	Proteasome subunit alpha type	PITC_098990	1.12018	0.0498903
A0A0A2L395	Chaperone, tailless complex polypeptide 1	PITC_080120	1.20908	0.00306442
A0A0A2L3B0	Chitin synthase III catalytic subunit	PITC_080270	0.65542	0.0243737
A0A0A2L3J4	Uncharacterized protein	PITC_039270	1.26115	0.0211577
A0A0A2L3S5	K Homology domain, type 1	PITC_083410	0.747564	0.00268015
A0A0A2L497	Leucine-rich repeat, ribonuclease inhibitor subtype	PITC_062420	0.512041	0.0197314
A0A0A2L4J8	Glutathione S-transferase/chloride channel, C-terminal	PITC_031620	1.46679	0.0435889
A0A0A2L5A9	ER membrane protein complex subunit 1	PITC_008700	0.778619	0.0433837
A0A0A2L5I8	Signal recognition particle, SRP9 subunit	PITC_019590	0.524181	0.0316238
A0A0A2L5K0	XPG N-terminal	PITC_019690	0.884006	0.0300633
A0A0A2L5T8	Uncharacterized protein	PITC_099130	0.523656	0.00347244
A0A0A2L621	L-asparaginase, type II	PITC_002460	0.619485	0.0489314
A0A0A2L661	Ribose-phosphate diphosphokinase	PITC_098800	1.90295	0.0232844
A0A0A2L6D7	6-phosphogluconate dehydrogenase, decarboxylating	PITC_083300	1.15212	0.00822251
A0A0A2L6H6	Argininosuccinate synthetase, catalytic/multimerization domain body	PITC_083800	1.24612	0.00018716
A0A0A2L706	ATPase, F0 complex, subunit G, mitochondrial	PITC_032160	0.805233	0.0283067
A0A0A2L7D2	Uncharacterized protein	PITC_033200	0.645473	0.0405401
A0A0A2L7R8	3-isopropylmalate dehydratase	PITC_099470	1.28814	0.0254684
A0A0A2L7Y0	Glucose-6-phosphate 1-dehydrogenase	PITC_001720	1.17734	0.00184027
A0A0A2L812	Translation initiation factor SUI1	PITC_057210	1.45793	0.0403129
A0A0A2L8N5	Nucleic acid-binding, OB-fold	PITC_082550	1.11137	0.00166918
A0A0A2L8N8	Glutathione S-transferase/chloride channel, C-terminal	PITC_082480	1.4943	0.037544
A0A0A2L8W9	NAD(P)H-quinone oxidoreductase subunit D/H	PITC_055060	1.18248	0.0344265
A0A0A2L966	Synaptojanin, N-terminal	PITC_030580	0.710598	0.00126214
A0A0A2L969	Serine/threonine-protein phosphatase	PITC_088080	1.23355	0.0412662
A0A0A2L995	Uncharacterized protein family UPF0121	PITC_033570	0.87452	0.0338645
A0A0A2L9B9	Sugar isomerase (SIS)	PITC_090260	1.45902	0.0238645
A0A0A2L9D2	Calcium-binding EF-hand	PITC_033750	0.873586	0.00583239
A0A0A2L9J4	HEAT, type 2	PITC_033190	1.28275	0.0344175
A0A0A2LA54	Actin-related protein 8	PITC_004130	0.57839	0.018811
A0A0A2LAH8	Proteasome beta subunit, C-terminal	PITC_091810	1.16442	0.0186076
A0A0A2LAL8	ATP-grasp fold, subdomain 1	PITC_036590	1.23462	0.0254016
A0A0A2LAN8	DeoxyUTP pyrophosphatase	PITC_036720	1.75898	0.0290738
A0A0A2LAT0	SM domain found in ataxin-2	PITC_023210	1.16056	0.0261512
A0A0A2LB88	Translation elongation/initiation factor/Ribosomal, beta-barrel	PITC_016250	1.11825	0.0162371
A0A0A2LBM3	Calcium-binding EF-hand	PITC_037510	0.777601	0.00641143
A0A0A2LBM8	Peptide hydrolase	PITC_088600	0.749762	0.0102324
A0A0A2LBV3	Proteasome subunit beta	PITC_090120	1.1	0.0446337
A0A0A2LBZ1	Acyl transferase/acyl hydrolase/lysophospholipase	PITC_090400	1.30147	0.0219489
A0A0A2LC07	Uncharacterized protein	PITC_074630	0.502684	0.0190593
A0A0A2LC73	Hydantoinaseoxoprolinase, N-terminal	PITC_084420	1.42308	0.00269775
A0A0A2LC79	Chorismate synthase	PITC_089460	1.2618	0.00276684
A0A0A2LCB5	Uncharacterized protein	PITC_089590	0.770816	0.0120138
A0A0A2LCC6	AMP-dependent synthetase/ligase	PITC_005420	0.856514	0.0135303
A0A0A2LCG5	Cytochrome b-c1 complex, subunit 10	PITC_004520	0.717481	0.0458391
A0A0A2LCH1	Calcium/calmodulin-dependent/calcium-dependent protein kinase	PITC_087700	1.18213	0.0264346
A0A0A2LCK6	Transaldolase	PITC_008640	1.29893	0.00115022
A0A0A2LCU0	Endoplasmic reticulum, protein ERp29, C-terminal	PITC_019680	0.80404	0.0101458
A0A0A2LD02	Tricalbin	PITC_024440	0.847421	0.00995858
A0A0A2LD23	Uncharacterized protein	PITC_061210	1.59185	0.0168601
A0A0A2LD58	Autophagy-related protein 27	PITC_040650	0.680293	0.0499188
A0A0A2LD76	Stress-responsive protein Ish1	PITC_060550	1.42451	0.0115481
A0A0A2LD83	Ribosomal RNA-processing protein 7	PITC_023830	1.97237	0.0116794
A0A0A2LDI8	Uncharacterized protein	PITC_025170	0.784895	0.00923723
A0A0A2LDI9	Inosine-5-monophosphate dehydrogenase	PITC_092480	1.21842	0.00458843
A0A0A2LDJ9	Uncharacterized protein	PITC_092310	1.18935	0.0497063
A0A0A2LDU3	Short-chain dehydrogenase/reductase SDR	PITC_044340	0.740555	0.0461877
A0A0A2LE24	Armadillo-like helical	PITC_068250	1.20956	0.0179757
A0A0A2LE96	Cytochrome P450	PITC_069050	0.68484	0.0108754
A0A0A2LEA4	Molybdenum cofactor synthesis C-terminal	PITC_032230	0.653938	0.0391693
A0A0A2LEE1	Acyl-CoA N-acyltransferase	PITC_060030	0.562563	0.0066538
A0A0A2LEG1	Uncharacterized protein	PITC_047180	0.623197	0.00362037
A0A0A2LEI9	Vacuolar protein sorting-associated protein 26	PITC_067410	0.733988	0.0352754
A0A0A2LEV0	Glycerol-3-phosphate dehydrogenase [NAD(+)]	PITC_009980	1.47713	0.0394318
A0A0A2LEV6	Dimeric alpha-beta barrel	PITC_069220	0.551818	0.0494774
A0A0A2LF30	Uncharacterized protein	PITC_061080	1.94147	0.0135066
A0A0A2LF82	Electron transfer flavoprotein-ubiquinone oxidoreductase	PITC_060320	1.50961	0.0286986
A0A0A2LFH1	Uncharacterized protein	PITC_081340	0.77808	0.00546577
A0A0A2LFH5	Uncharacterized protein	PITC_024740	0.66995	0.0394469
A0A0A2LFW4	Dimeric alpha-beta barrel	PITC_082320	0.542595	0.00235998
A0A0A2LGB0	Uncharacterized protein	PITC_036090	1.20686	0.0200349
A0A0A2LGH9	Uncharacterized protein	PITC_059290	0.684195	0.0104006
A0A0A2LGR5	Glutathione S-transferase, N-terminal	PITC_033490	0.541815	0.00378053
A0A0A2LGW0	Uncharacterized protein	PITC_069040	1.08952	0.0404755
A0A0A2LH45	Phospholipid/glycerol acyltransferase	PITC_067980	0.890282	0.044708
A0A0A2LHL3	Helicase, C-terminal	PITC_006080	1.18236	0.0240062
A0A0A2LI74	Riboflavin kinase domain, bacterial/eukaryotic	PITC_045910	1.72487	0.0263662
A0A0A2LIF9	Monooxygenase, FAD-binding	PITC_037360	0.614293	0.00965615
A0A0A2LJB5	Nucleotide-sugar transporter	PITC_088540	0.577896	0.00754436
A0A0A2LJD9	Ribosomal protein L23/L25, N-terminal	PITC_087770	1.30894	0.00654539
A0A0A2LK17	Phosphomannomutase	PITC_089990	1.15555	0.0099138
A0A0A2LKG0	Branched-chain-amino-acid aminotransferase	PITC_004740	0.79794	0.022365
A0A0A2LKQ3	Formyl transferase, N-terminal	PITC_004260	1.22973	0.00460528
A0A0A2LMB3	Short-chain dehydrogenase/reductase SDR	PITC_038080	1.71295	0.00489291
A0A0A2LN24	Uncharacterized protein	PITC_010000	0.690686	0.0349949
A0A0A2LPE4	Rieske iron-sulfur protein	PITC_034360	0.852718	0.0461492
A0A0A2LQ24	ATPase, AAA-type, core	PITC_068180	0.722535	0.0188247
A0A0A2LQM2	Uncharacterized protein	PITC_067540	1.96684	0.00174137
A0A0A2K6Q1	Uncharacterized protein	PITC_049140	1.1229	0.363888
A0A0A2K6S5	CWC16 protein	PITC_049390	2.48877	0.575269
A0A0A2K6T2	Uncharacterized protein	PITC_049490	1.02563	0.876518
A0A0A2K6T9	Serine/threonine-protein phosphatase 2A 56 kDa regulatory subunit	PITC_049360	0.773322	0.115423
A0A0A2K6U3	Pyruvate/Phosphoenolpyruvate kinase	PITC_049590	1.02555	0.883574
A0A0A2K6U7	Dynamin	PITC_049640	0.89621	0.158598
A0A0A2K6V5	Terpenoid synthase	PITC_049510	1.13834	0.259293
A0A0A2K6V7	Vanillyl-alcohol oxidase, C-terminal subdomain 2	PITC_049740	1.04035	0.721054
A0A0A2K6V9	Helicase, C-terminal	PITC_049560	1.19693	0.181043
A0A0A2K6W7	Zinc finger, RanBP2-type	PITC_049840	0.983469	0.952112
A0A0A2K6Y7	Proteasome subunit alpha type	PITC_049860	1.08997	0.451987
A0A0A2K6Z4	Peptidase M16, core	PITC_050090	1.22772	0.187805
A0A0A2K700	Uncharacterized protein family UPF0047	PITC_050010	0.805451	0.180427
A0A0A2K707	Glyceraldehyde-3-phosphate dehydrogenase	PITC_050110	1.00544	0.974722
A0A0A2K708	Hydroxyacylglutathione hydrolase	PITC_073930	0.945178	0.585825
A0A0A2K740	Winged helix-turn-helix transcription repressor DNA-binding	PITC_073870	1.09452	0.570178
A0A0A2K776	Ribosomal protein L28e	PITC_072220	0.969214	0.812068
A0A0A2K7B6	Uncharacterized protein family UPF0363	PITC_071940	0.92565	0.743106
A0A0A2K7D4	Short-chain dehydrogenase/reductase SDR	PITC_073480	0.952758	0.74557
A0A0A2K7F4	Porin, eukaryotic type	PITC_072010	0.980544	0.660118
A0A0A2K7K2	Nucleotide-binding, alpha-beta plait	PITC_054530	1.27353	0.283378
A0A0A2K7L0	Redoxin	PITC_054350	1.09285	0.424399
A0A0A2K7L1	Uncharacterized protein	PITC_054630	0.084083	0.387542
A0A0A2K7M9	Uncharacterized protein	PITC_054550	1.55971	0.603218
A0A0A2K7N2	Pyridoxal phosphate-dependent transferase, major region, subdomain 2	PITC_054600	1.58365	0.0882014
A0A0A2K7N7	Pantoate-beta-alanine ligase	PITC_054650	0.667232	0.337337
A0A0A2K7P8	D-amino-acid oxidase	PITC_054750	1.00246	0.994501
A0A0A2K7R1	Uncharacterized protein	PITC_054850	0.915195	0.583345
A0A0A2K7U6	Uncharacterized protein	PITC_055010	0.814109	0.241335
A0A0A2K7V8	Glutathione S-transferase/chloride channel, C-terminal	PITC_013000	0.769072	0.381731
A0A0A2K7W3	Clustered mitochondria protein homolog	CLU1	1.04465	0.7009
A0A0A2K7W7	Small GTPase superfamily, Rab type	PITC_013100	0.859084	0.121722
A0A0A2K7Z1	Glycoside hydrolase, family 31	PITC_013350	0.817804	0.122724
A0A0A2K803	EB1, C-terminal	PITC_013170	1.0474	0.735396
A0A0A2K816	Proteolipid membrane potential modulator	PITC_013650	1.13616	0.385686
A0A0A2K827	Zinc finger, PHD-type	PITC_013420	1.8236	0.0915203
A0A0A2K833	Histone deacetylase complex, subunit 2/3	PITC_013470	0.85756	0.348256
A0A0A2K838	Uncharacterized protein	PITC_013520	0.81256	0.0688449
A0A0A2K841	Uncharacterized protein	PITC_013570	0.852414	0.274762
A0A0A2K845	Uncharacterized protein	PITC_013620	0.911398	0.478805
A0A0A2K861	Oxysterol-binding protein	PITC_012460	0.89042	0.305263
A0A0A2K865	Saccharopine dehydrogenase [NAD(+), L-lysine-forming]	PITC_012510	1.0449	0.356722
A0A0A2K868	Stm1, N-terminal	PITC_012840	1.08114	0.505653
A0A0A2K873	K Homology domain, type 1	PITC_012890	2.05359	0.154149
A0A0A2K892	Pex19 protein	PITC_012810	1.02625	0.712981
A0A0A2K899	ATPase, AAA-type, core	PITC_087450	1.01721	0.813751
A0A0A2K8B1	Helicase, C-terminal	PITC_087550	0.998372	0.97378
A0A0A2K8B6	Serine hydrolase FSH	PITC_087600	0.724155	0.259823
A0A0A2K8F0	Peptidase aspartic, catalytic	PITC_087180	0.927481	0.783938
A0A0A2K8F6	Aminoglycoside phosphotransferase	PITC_087280	1.15737	0.124926
A0A0A2K8G2	Ovarian tumor, otubain	PITC_087330	1.04872	0.55073
A0A0A2K8I8	Gamma-glutamyltranspeptidase	PITC_087380	0.800663	0.136108
A0A0A2K8J1	Isocitrate lyase	PITC_087300	1.44061	0.272556
A0A0A2K8L4	Histidine-tRNA ligase/ATP phosphoribosyltransferase regulatory subunit	PITC_086630	1.17133	0.145836
A0A0A2K8L9	Thioredoxin reductase	PITC_086680	1.72885	0.140687
A0A0A2K8P7	Uncharacterized protein	PITC_087030	0.752381	0.127803
A0A0A2K8P9	Vps5 C-terminal	PITC_086650	1.35297	0.159673
A0A0A2K8R7	Tetratricopeptide-like helical	PITC_086850	1.05724	0.789082
A0A0A2K8S9	Uncharacterized protein	PITC_087000	0.634037	0.0522305
A0A0A2K9C0	Vacuolar protein sorting-associated protein 51	PITC_022840	1.35095	0.252414
A0A0A2K9E3	Major facilitator superfamily domain, general substrate transporter	PITC_023040	1.72625	0.327698
A0A0A2K9F3	Glutamyl-tRNA synthetase, class Ib, archaeal/eukaryotic cytosolic	PITC_049100	1.25234	0.0553078
A0A0A2K9F7	Glycogen [starch] synthase	PITC_049150	1.2354	0.201961
A0A0A2K9G5	Cyanovirin-N	PITC_049200	0.498876	0.353001
A0A0A2K9G8	Erg28	PITC_023110	1.19505	0.0820733
A0A0A2K9J3	PIK-related kinase, FATC	PITC_049380	0.812074	0.62812
A0A0A2K9K3	Uncharacterized protein	PITC_049550	1.01605	0.923469
A0A0A2K9M0	ATPase, F1 complex beta subunit/V1 complex, C-terminal	PITC_049630	0.919958	0.114892
A0A0A2K9N1	dTDP-4-dehydrorhamnose reductase	PITC_049730	1.23775	0.250381
A0A0A2K9P3	Aminoglycoside phosphotransferase	PITC_049950	1.08367	0.628199
A0A0A2K9Q8	Pyridoxal phosphate-dependent transferase, major region, subdomain 1	PITC_093990	1.03233	0.832027
A0A0A2K9Q9	Histone deacetylase	PITC_050100	1.44325	0.229883
A0A0A2K9R9	Cleavage/polyadenylation specificity factor subunit 5	PITC_050080	0.99974	0.997732
A0A0A2K9S3	Histone H2A	PITC_050130	0.873648	0.195816
A0A0A2K9S6	Aminoglycoside phosphotransferase	PITC_093190	0.952122	0.446428
A0A0A2K9T0	Uncharacterized protein	PITC_093240	0.939231	0.668412
A0A0A2K9T9	AGC-kinase, C-terminal	PITC_093210	1.10403	0.201277
A0A0A2K9U6	Purine nucleoside phosphorylase	PITC_072110	1.15503	0.211713
A0A0A2K9V1	Superoxide dismutase	PITC_093490	0.9512	0.655392
A0A0A2K9V9	Dehydrogenase, E1 component	PITC_093410	0.996845	0.981541
A0A0A2K9W4	Tryptophan-tRNA ligase	PITC_072090	0.76898	0.372749
A0A0A2K9X9	Peptidase A1	PITC_072080	1.31057	0.190897
A0A0A2K9Y8	Uncharacterized protein	PITC_093660	2.20948	0.11845
A0A0A2K9Z0	Phosphoserine aminotransferase, subgroup	PITC_071850	1.16626	0.336522
A0A0A2K9Z9	Bifunctional 6-phosphofructo-2-kinase/fructose-2, 6-bisphosphate 2-phosphatase	PITC_072000	1.10715	0.645619
A0A0A2KA26	Uncharacterized protein	PITC_071980	1.12284	0.573187
A0A0A2KA52	Eukaryotic translation initiation factor 3 subunit F	PITC_052620	1.2364	0.0500724
A0A0A2KA65	Uncharacterized protein	PITC_054390	1.469	0.217645
A0A0A2KA77	Oligosaccharyl transferase, STT3 subunit	PITC_054490	0.984971	0.937148
A0A0A2KA78	Dullard phosphatase domain, eukaryotic	PITC_052870	1.50849	0.128347
A0A0A2KA94	Proteasome subunit beta	PITC_073550	1.1535	0.176411
A0A0A2KA98	ATPase, F0 complex, subunit E, mitochondrial	PITC_054470	0.916808	0.609508
A0A0A2KAB6	Uncharacterized protein	PITC_054620	0.874894	0.0838518
A0A0A2KAC8	Glutamine amidotransferase type 1	PITC_054720	1.336	0.336502
A0A0A2KAD1	Uncharacterized protein	PITC_054940	0.788958	0.177139
A0A0A2KAK9	Uncharacterized protein	PITC_013060	1.3938	0.123025
A0A0A2KAL6	Transcription factor TFIIIC, tau55-like protein	PITC_040990	0.823221	0.697314
A0A0A2KAM9	Probable acetate kinase	PITC_013090	1.14787	0.869936
A0A0A2KAN5	Zinc finger, C2H2	PITC_013310	0.913878	0.736437
A0A0A2KAN9	Alcohol dehydrogenase superfamily, zinc-type	PITC_013190	4.51036	0.430507
A0A0A2KAP2	Nucleoside diphosphate kinase	PITC_013360	1.10216	0.227247
A0A0A2KAP5	Oxidoreductase, N-terminal	PITC_013240	1.64528	0.28783
A0A0A2KAQ8	Glutamine-dependent NAD(+) synthetase	PITC_013510	1.12756	0.223522
A0A0A2KAS5	Signal peptidase subunit 3	PITC_013660	1.21152	0.600147
A0A0A2KAT6	Branched-chain alpha-ketoacid dehydrogenase kinase/Pyruvate dehydrogenase kinase, N-terminal	PITC_013640	1.29871	0.302307
A0A0A2KAU1	Uncharacterized protein	PITC_012500	1.86625	0.138557
A0A0A2KAU6	Ubiquitin-conjugating enzyme, E2	PITC_012550	1.2131	0.513507
A0A0A2KAV1	Tetratricopeptide-like helical	PITC_012600	1.15843	0.39875
A0A0A2KAV3	Uncharacterized protein	PITC_041860	1.13288	0.209416
A0A0A2KAV7	Ketose-bisphosphate aldolase, class-II	PITC_012530	1.06154	0.318588
A0A0A2KAV9	Vacuolar segregation subunit 7	PITC_041730	0.684531	0.0814292
A0A0A2KAW6	Uncharacterized protein	PITC_012750	1.33412	0.377642
A0A0A2KAX8	Uncharacterized protein	PITC_012730	1.13928	0.136364
A0A0A2KAX9	Molybdenum cofactor sulfurase, C-terminal	PITC_041930	0.494604	0.0521
A0A0A2KAZ0	Splicing factor 3B subunit 1	PITC_054960	1.72484	0.139988
A0A0A2KB07	Ubiquinol-cytochrome c chaperone, CBP3	PITC_042280	1.12423	0.610642
A0A0A2KB12	Hydantoinaseoxoprolinase, N-terminal	PITC_042410	0.877096	0.259724
A0A0A2KB13	GTP cyclohydrolase N-terminal	PITC_087560	0.724535	0.0932589
A0A0A2KB14	Uncharacterized protein	PITC_042380	1.06085	0.853766
A0A0A2KB19	Aldehyde dehydrogenase, C-terminal	PITC_042430	1.048	0.676578
A0A0A2KB21	T-complex protein 1 subunit delta	PITC_087440	1.22816	0.100495
A0A0A2KB33	Fps/Fes/Fer/CIP4 homology	PITC_087540	2.09199	0.255126
A0A0A2KB75	Uncharacterized protein	PITC_087120	1.15689	0.609235
A0A0A2KB76	TPMT family	PITC_087340	1.77692	0.113969
A0A0A2KB87	Aldehyde dehydrogenase	PITC_087220	0.865526	0.209374
A0A0A2KB92	Ubiquinone biosynthesis monooxygenase COQ6, mitochondrial	COQ6	0.748613	0.0870461
A0A0A2KBA5	Ribosomal protein L6, conserved site-2	PITC_013710	1.17685	0.0713647
A0A0A2KBB2	RNA helicase	PITC_087040	0.933336	0.347046
A0A0A2KBB4	Methionyl-tRNA synthetase	PITC_013810	1.0627	0.278091
A0A0A2KBC0	Metal-dependent protein hydrolase	PITC_013830	0.990652	0.917901
A0A0A2KBD8	Uncharacterized protein	PITC_014010	1.20803	0.294316
A0A0A2KBE7	Succinate dehydrogenase assembly factor 2, mitochondrial	PITC_086870	1.07635	0.888723
A0A0A2KBQ8	Uncharacterized protein	PITC_072500	0.780966	0.143591
A0A0A2KBQ9	Uncharacterized protein	PITC_072290	0.93718	0.713147
A0A0A2KBT3	Elongator complex protein 4	PITC_072520	0.89395	0.420712
A0A0A2KBT8	Uncharacterized protein	PITC_072570	1.47342	0.0851798
A0A0A2KBX3	Clathrin adaptor, mu subunit, C-terminal	PITC_015670	0.816805	0.159564
A0A0A2KBX5	Uncharacterized protein	PITC_015950	0.945517	0.716784
A0A0A2KBX8	Cysteinyl-tRNA synthetase/mycothiol ligase	PITC_015720	1.24231	0.15551
A0A0A2KBY8	Long chronological lifespan protein 2	PITC_015820	0.53125	0.226902
A0A0A2KBZ7	Dehydrogenase, multihelical	PITC_023050	0.779948	0.159205
A0A0A2KC03	Galactose-1-phosphate uridylyltransferase	PITC_023100	1.50182	0.478148
A0A0A2KC43	Ubiquitin-conjugating enzyme, E2	PITC_078880	0.917588	0.545253
A0A0A2KC60	Nucleolar GTP-binding protein 1	PITC_023030	0.876639	0.414165
A0A0A2KC62	Uncharacterized protein	PITC_078960	1.02964	0.819191
A0A0A2KC65	Flavoprotein	PITC_023130	0.801316	0.306669
A0A0A2KC72	Uncharacterized protein	PITC_079060	0.708365	0.257534
A0A0A2KC77	Oxysterol-binding protein	PITC_079110	0.918379	0.432589
A0A0A2KC86	Phospholipase	PITC_079210	0.879655	0.579428
A0A0A2KC90	U3 small nucleolar RNA-associated protein 22	PITC_079260	1.04234	0.77583
A0A0A2KC91	MIF4-like, type 1/2/3	PITC_093830	1.21014	0.288574
A0A0A2KC94	Ribosomal protein L27	PITC_079030	0.90816	0.492868
A0A0A2KC95	Glycoside hydrolase-type carbohydrate-binding, subgroup	PITC_079310	0.970692	0.6831
A0A0A2KCA0	Casein kinase substrate, phosphoprotein PP28	PITC_079360	2.10733	0.272047
A0A0A2KCA6	Helicase, C-terminal	PITC_079410	1.04726	0.659909
A0A0A2KCC2	Nucleotide-binding, alpha-beta plait	PITC_094130	0.932057	0.213819
A0A0A2KCC8	Trehalose-phosphatase	PITC_079380	0.991421	0.866196
A0A0A2KCD3	Peptide chain release factor class I/class II	PITC_079430	0.918311	0.525004
A0A0A2KCD8	Ribosomal protein S13-like, H2TH	PITC_093150	1.02884	0.877563
A0A0A2KCE0	Uncharacterized protein	PITC_093810	0.960658	0.80028
A0A0A2KCE8	Mog1/PsbP, alpha/beta/alpha sandwich	PITC_093910	1.18316	0.277613
A0A0A2KCG1	Short-chain dehydrogenase/reductase SDR	PITC_018510	0.799064	0.112645
A0A0A2KCG2	Uncharacterized protein	PITC_094010	0.57632	0.426675
A0A0A2KCG7	Zinc finger, FYVE/PHD-type	PITC_093400	1.16163	0.720539
A0A0A2KCJ5	Redoxin	PITC_093700	1.08057	0.385746
A0A0A2KCK3	Phospholipase	PITC_018570	0.912025	0.109778
A0A0A2KCK4	GPN-loop GTPase	PITC_093280	0.964241	0.728348
A0A0A2KCK9	Aldo/keto reductase	PITC_093330	1.1382	0.154542
A0A0A2KCL4	Uncharacterized protein	PITC_018900	0.994984	0.929443
A0A0A2KCM1	Mpv17/PMP22	PITC_018950	0.863532	0.693232
A0A0A2KCM2	Uncharacterized protein	PITC_018770	0.805619	0.426493
A0A0A2KCM6	Uncharacterized protein	PITC_019000	1.02123	0.911601
A0A0A2KCP2	Uncharacterized protein	PITC_093630	0.56631	0.151896
A0A0A2KCP5	60S ribosome subunit biogenesis protein NIP7	PITC_018970	0.88811	0.638874
A0A0A2KCU0	Ribosomal protein S23/S29, mitochondrial	PITC_073660	0.559973	0.259067
A0A0A2KCU5	1,3-beta-glucanosyltransferase	PITC_007650	1.25865	0.461019
A0A0A2KCU8	Uncharacterized protein	PITC_073760	1.38901	0.150809
A0A0A2KCV4	Small nuclear ribonucleoprotein Sm D2	PITC_073860	0.960331	0.835474
A0A0A2KCW0	U3 small nucleolar RNA-associated protein 25	PITC_052610	0.513145	0.14086
A0A0A2KCX6	Initiation factor 2B-like protein	PITC_052860	1.16067	0.333508
A0A0A2KCY5	Uncharacterized protein	PITC_007750	1.18589	0.115401
A0A0A2KCZ0	Uncharacterized protein	PITC_073590	1.1757	0.390906
A0A0A2KCZ3	mRNA-capping enzyme subunit alpha	PITC_007850	1.22852	0.387507
A0A0A2KD03	ATP phosphoribosyltransferase HisG	PITC_073740	1.20854	0.170386
A0A0A2KD04	Nucleic acid-binding, OB-fold	PITC_007980	1.03515	0.46145
A0A0A2KD11	Ribonuclease H2, subunit C	PITC_008080	0.918791	0.838317
A0A0A2KD16	Dolichyl-diphosphooligosaccharide--protein glycosyltransferase subunit 1	PITC_008130	0.905049	0.263897
A0A0A2KD17	NADH dehydrogenase ubiquinone Fe-S protein 4, mitochondrial	PITC_007820	0.978585	0.774336
A0A0A2KD28	Uncharacterized protein	PITC_007010	0.9194	0.572816
A0A0A2KD67	Ribosome recycling factor	PITC_007080	0.768915	0.168048
A0A0A2KD71	Translation elongation/initiation factor/Ribosomal, beta-barrel	PITC_007130	1.10084	0.362536
A0A0A2KD72	ATPase, P-type, K/Mg/Cd/Cu/Zn/Na/Ca/Na/H-transporter	PITC_040860	0.669852	0.134051
A0A0A2KD75	LMBR1-like membrane protein	PITC_007180	1.01666	0.942998
A0A0A2KD82	Peptidase C19, ubiquitin carboxyl-terminal hydrolase 2	PITC_008230	1.00697	0.98423
A0A0A2KDB3	Uncharacterized protein	PITC_008250	1.20021	0.153065
A0A0A2KDC0	Tubulin-specific chaperone A	PITC_041620	0.920255	0.255782
A0A0A2KDD1	Uncharacterized protein	PITC_041720	1.43732	0.128334
A0A0A2KDD7	Aldolase-type TIM barrel	PITC_041770	1.13965	0.415408
A0A0A2KDG0	Uncharacterized protein	PITC_094150	1.21727	0.0546416
A0A0A2KDI1	Ribosomal protein L44e	PITC_041650	1.27928	0.0511313
A0A0A2KDJ0	Small GTPase superfamily, ARF type	PITC_042220	0.950622	0.785877
A0A0A2KDJ4	Uncharacterized protein family UPF0261	PITC_041750	0.868351	0.265651
A0A0A2KDJ6	TIP41-like protein	PITC_042270	0.841316	0.643115
A0A0A2KDJ9	Uncharacterized protein	PITC_041800	0.672803	0.247224
A0A0A2KDK6	Ribosomal protein L19	PITC_041850	1.04857	0.695958
A0A0A2KDK8	Uncharacterized protein	PITC_042370	1.02499	0.601156
A0A0A2KDL3	Mitochondrial carrier protein	PITC_042420	1.05602	0.559
A0A0A2KDL5	Tuberin, N-terminal	PITC_021180	1.1529	0.595563
A0A0A2KDM6	Small GTPase superfamily, Rho type	PITC_042050	1.11481	0.413558
A0A0A2KDN0	1,2-dihydroxy-3-keto-5-methylthiopentene dioxygenase	ADI1	0.698295	0.118761
A0A0A2KDP2	Cystathionine beta-synthase	PITC_042200	1.07307	0.28952
A0A0A2KDQ7	Uncharacterized protein	PITC_042350	0.909413	0.29409
A0A0A2KDV4	Uncharacterized protein	PITC_052070	1.0214	0.903058
A0A0A2KDX9	Nucleic acid-binding, OB-fold	PITC_052320	1.25822	0.103789
A0A0A2KDY8	Uncharacterized protein	PITC_052190	0.847423	0.217594
A0A0A2KDY9	Pep3/Vps18/deep orange	PITC_052420	0.811936	0.282364
A0A0A2KDZ3	Uncharacterized protein	PITC_014020	1.13256	0.51969
A0A0A2KDZ4	Acyl-CoA dehydrogenase, N-terminal	PITC_052470	0.871751	0.662359
A0A0A2KDZ8	Tetratricopeptide-like helical	PITC_052520	1.09434	0.476219
A0A0A2KE04	Sterile alpha motif, type 1	PITC_052390	1.10481	0.781543
A0A0A2KE12	Uncharacterized protein	PITC_013800	1.081	0.30955
A0A0A2KE16	mRNA stability protein	PITC_013850	1.04296	0.67195
A0A0A2KE32	Guanylate kinase, sub-group	PITC_014000	0.981275	0.762801
A0A0A2KE70	Clathrin/coatomer adaptor, adaptin-like, N-terminal	PITC_072330	1.12051	0.44423
A0A0A2KE83	DNA-directed RNA polymerases I, II, and III subunit RPABC3	PITC_072510	1.34384	0.258006
A0A0A2KE86	Glia maturation factor beta	PITC_072560	1.03788	0.851272
A0A0A2KEB8	Initiation factor 2B-like protein	PITC_072360	1.2382	0.405896
A0A0A2KEC7	Thioredoxin	PITC_072460	1.25156	0.368542
A0A0A2KEC9	Uncharacterized protein	PITC_072490	13.9829	0.431829
A0A0A2KED3	Peptidase M18	PITC_015910	0.793261	0.190911
A0A0A2KED6	Adrenodoxin	PITC_015960	0.811618	0.412339
A0A0A2KEG1	Succinate dehydrogenase/Fumarate reductase, transmembrane subunit	PITC_015640	0.846927	0.388866
A0A0A2KEJ3	RNA cytidine acetyltransferase	NAT10	1.4048	0.261238
A0A0A2KEJ4	Signal recognition particle 54 kDa protein	PITC_015940	1.8703	0.120666
A0A0A2KEJ8	ATP synthase subunit gamma	PITC_046160	0.950542	0.380326
A0A0A2KEK3	Winged helix-turn-helix transcription repressor DNA-binding	PITC_078840	0.778271	0.0859216
A0A0A2KEM8	NAD-dependent epimerase/dehydratase	PITC_046180	1.39771	0.367713
A0A0A2KEP8	Interferon-related developmental regulator, N-terminal	PITC_079020	0.976098	0.946506
A0A0A2KES3	Peptidase M20	PITC_079220	0.891293	0.430889
A0A0A2KET6	Nicotinate-nucleotide pyrophosphorylase [carboxylating]	PITC_079320	0.978858	0.820686
A0A0A2KEU9	Transcription elongation factor Spt6	PITC_079000	1.09409	0.611699
A0A0A2KEW5	Bromodomain	PITC_079150	1.06004	0.775915
A0A0A2KEX1	Uncharacterized protein	PITC_079200	0.854836	0.615529
A0A0A2KEX7	Pyridoxal phosphate-dependent transferase, major region, subdomain 2	PITC_079250	1.30034	0.167168
A0A0A2KF01	Zinc/iron permease	PITC_066930	0.751858	0.315131
A0A0A2KF17	Uncharacterized protein	PITC_066900	1.54877	0.0828763
A0A0A2KF32	RNA-processing protein, HAT helix	PITC_067050	1.06106	0.737372
A0A0A2KF46	Six-hairpin glycosidase	PITC_018710	1.07211	0.82451
A0A0A2KF56	60S ribosomal export protein NMD3	PITC_018810	0.934942	0.739688
A0A0A2KF63	Concanavalin A-like lectin/glucanases superfamily	PITC_018860	1.28431	0.433624
A0A0A2KF70	Armadillo-like helical	PITC_018910	0.958957	0.85883
A0A0A2KF76	Defective in cullin neddylation protein	PITC_018960	1.10611	0.541034
A0A0A2KF97	Glucose-methanol-choline oxidoreductase	PITC_007240	0.830552	0.0567485
A0A0A2KFA5	Cwf19-like, C-terminal domain-1	PITC_007340	0.898043	0.274806
A0A0A2KFB8	Cation efflux protein	PITC_012220	0.56223	0.357553
A0A0A2KFE0	Carboxypeptidase	PITC_007270	0.608973	0.0973154
A0A0A2KFH2	Cytochrome cd1-nitrite reductase-like, C-terminal heme d1	PITC_007540	0.942651	0.702419
A0A0A2KFH8	Chaperonin Cpn60	PITC_079640	0.926247	0.602382
A0A0A2KFH9	Uridine kinase	PITC_007760	1.10207	0.113669
A0A0A2KFI2	Mannitol dehydrogenase, C-terminal	PITC_007640	1.17273	0.147537
A0A0A2KFI3	Deoxyhypusine hydroxylase	LIA1	0.879744	0.380118
A0A0A2KFK1	Pseudouridine-5-phosphate glycosidase	PITC_008140	0.834338	0.396488
A0A0A2KFL3	Heat shock protein 70 family	PITC_007070	1.07967	0.135444
A0A0A2KFN2	Glucosamine-6-phosphate isomerase	PITC_007220	0.840848	0.562005
A0A0A2KFP7	Alanine--tRNA ligase	ALA1	0.879367	0.0580934
A0A0A2KFQ0	Succinyl-CoA:3-ketoacid-coenzyme A transferase	PITC_008240	1.51903	0.192985
A0A0A2KFQ3	Mitogen-activated protein kinase	PITC_008290	0.989919	0.909341
A0A0A2KFT6	Mitochondrial inner membrane translocase subunit Tim17/Tim22/Tim23/peroxisomal protein PMP24	PITC_008220	0.927873	0.345572
A0A0A2KFU4	Threonyl/alanyl tRNA synthetase, SAD	PITC_008320	1.13053	0.209621
A0A0A2KFY1	ATPase, V1 complex, subunit H, C-terminal	PITC_056150	0.988774	0.921242
A0A0A2KFY8	Uncharacterized protein	PITC_056200	1.45017	0.289349
A0A0A2KG88	CTP synthase	PITC_021170	1.17675	0.0635972
A0A0A2KGI2	Uncharacterized protein	PITC_052060	2.22209	0.182039
A0A0A2KGI6	Uncharacterized protein	PITC_052480	2.14334	0.146571
A0A0A2KGJ2	Carbohydrate-binding WSC, subgroup	PITC_052160	1.10382	0.70845
A0A0A2KGJ7	Dolichyl-diphosphooligosaccharide--protein glycosyltransferase subunit WBP1	PITC_052210	0.782565	0.084714
A0A0A2KGL6	Uncharacterized protein	PITC_038420	0.891199	0.826936
A0A0A2KGM8	NADH dehydrogenase [ubiquinone] 1 alpha subcomplex subunit	PITC_052510	0.913254	0.393558
A0A0A2KGP0	Uncharacterized protein	PITC_049070	0.857262	0.248114
A0A0A2KGQ0	Uncharacterized protein	PITC_049170	5.5523	0.143882
A0A0A2KGU1	Uncharacterized protein	PITC_049570	0.920494	0.719091
A0A0A2KGW2	Tryptophan synthase beta subunit-like PLP-dependent enzymes superfamily	PITC_049820	0.97431	0.746219
A0A0A2KGY0	Zinc finger, CHCC-type	PITC_050020	1.112	0.517432
A0A0A2KGZ1	Dullard phosphatase domain, eukaryotic	PITC_019980	0.77168	0.113098
A0A0A2KGZ2	Inorganic phosphate transporter Pho88, fungi	PITC_050120	1.18355	0.415151
A0A0A2KH01	60S ribosomal protein L20	PITC_020080	1.13634	0.285919
A0A0A2KH13	Histone acetyltransferases subunit 3	PITC_020180	1.03641	0.915546
A0A0A2KH16	Thioredoxin	PITC_046120	0.921274	0.453511
A0A0A2KH20	DNA topoisomerase I, domain 1	PITC_046170	2.01395	0.063277
A0A0A2KH22	GTP:AMP phosphotransferase, mitochondrial	ADK2	0.799543	0.595077
A0A0A2KH24	High mobility group, superfamily	PITC_020100	1.03216	0.654767
A0A0A2KH48	Transcriptional activator	PITC_072130	0.901776	0.715604
A0A0A2KH56	Acyl-CoA N-acyltransferase	PITC_020530	0.928215	0.851834
A0A0A2KH66	Ribosomal protein L11, C-terminal	PITC_046250	1.12737	0.230572
A0A0A2KH92	RNA polymerase II accessory factor, Cdc73	PITC_099550	1.14897	0.336112
A0A0A2KHA5	Uncharacterized protein	PITC_071970	1.12789	0.208081
A0A0A2KHB0	Uncharacterized protein	PITC_072020	1.0358	0.760346
A0A0A2KHG2	Uncharacterized protein	PITC_066890	1.63141	0.067025
A0A0A2KHH4	Mitochondrial outer membrane translocase complex, subunit Tom70	PITC_066990	1.06266	0.626442
A0A0A2KHI2	Uncharacterized protein	PITC_067040	0.814956	0.594357
A0A0A2KHI7	Non-specific serine/threonine protein kinase	PITC_067090	0.957979	0.799121
A0A0A2KHJ9	Chitin synthase	PITC_067190	0.990969	0.969257
A0A0A2KHK6	Uncharacterized protein	PITC_067240	1.51607	0.245645
A0A0A2KHL5	Tryptophan-tRNA ligase	PITC_066970	0.99084	0.929629
A0A0A2KHM3	Monooxygenase, FAD-binding	PITC_054910	0.946573	0.330449
A0A0A2KHN5	CDR ABC transporter	PITC_067170	1.50465	0.176168
A0A0A2KHV5	Actin-related protein 2/3 complex subunit 5	PITC_013130	1.0412	0.714094
A0A0A2KHW2	Aldolase-type TIM barrel	PITC_013230	1.29011	0.218566
A0A0A2KHX9	Methylenetetrahydrofolate reductase	PITC_013380	0.948778	0.689024
A0A0A2KI02	Short-chain dehydrogenase/reductase SDR	PITC_079960	0.824832	0.557099
A0A0A2KI10	Peptidase C19, ubiquitin carboxyl-terminal hydrolase 2	PITC_013630	0.943758	0.505626
A0A0A2KI22	Glutathione S-transferase, N-terminal	PITC_012420	1.64002	0.159662
A0A0A2KI42	Amine oxidase	PITC_079750	0.775394	0.255595
A0A0A2KI45	Uncharacterized protein	PITC_079800	1.09757	0.764975
A0A0A2KI62	FAD-dependent pyridine nucleotide-disulfide oxidoreductase	PITC_009350	0.191439	0.139525
A0A0A2KI68	Uncharacterized protein	PITC_009580	1.0354	0.779473
A0A0A2KI86	Cytidine deaminase	PITC_009600	1.17639	0.0794649
A0A0A2KI90	Translation initiation factor SUI1	PITC_009650	0.908181	0.824934
A0A0A2KI92	Dynamin	PITC_009700	1.08325	0.401248
A0A0A2KIC8	Glucose-repressible protein Grg1	PITC_094280	1.49357	0.325971
A0A0A2KIF1	tRNA/rRNA methyltransferase, SpoU	PITC_087160	1.34963	0.707975
A0A0A2KIH0	Triosephosphate isomerase	PITC_063700	0.988987	0.929198
A0A0A2KIH4	Fungal chitin synthase	PITC_064770	1.30124	0.366672
A0A0A2KII0	U1 small nuclear ribonucleoprotein of 70kDa N-terminal	PITC_063670	0.874531	0.200113
A0A0A2KII2	Protein phosphatase 2C	PITC_063800	1.35995	0.42642
A0A0A2KIN4	Uncharacterized protein	PITC_086860	1.15443	0.26142
A0A0A2KIR3	3-hydroxyanthranilate 3,4-dioxygenase	BNA1	0.692938	0.0573717
A0A0A2KIR7	Pyrroline-5-carboxylate reductase	PITC_046040	1.31975	0.17827
A0A0A2KIS4	Pirin	PITC_064500	1.23841	0.425251
A0A0A2KIS6	Nucleotide-binding, alpha-beta plait	PITC_064550	1.27091	0.0666663
A0A0A2KIS9	Aminoacyl-tRNA synthetase, class 1a, anticodon-binding	PITC_064220	1.03177	0.424688
A0A0A2KIT1	Cytochrome P450	PITC_064600	1.31512	0.697142
A0A0A2KIV2	Ribosomal protein L37ae	PITC_000600	0.989797	0.944493
A0A0A2KIW1	Armadillo-like helical	PITC_000700	1.15053	0.492063
A0A0A2KIY4	Alpha/beta hydrolase fold-3	PITC_000620	0.863055	0.14423
A0A0A2KJ02	HSP20-like chaperone	PITC_048630	1.3435	0.0514929
A0A0A2KJ26	Tctex-1	PITC_038430	1.08197	0.418723
A0A0A2KJ29	Quinate/shikimate 5-dehydrogenase/glutamyl-tRNA reductase	PITC_048550	1.45947	0.416046
A0A0A2KJ43	Clathrin light chain	PITC_044980	0.95904	0.590849
A0A0A2KJ54	Uncharacterized protein	PITC_048850	0.825638	0.200577
A0A0A2KJ84	Kynureninase	BNA5	0.895439	0.417033
A0A0A2KJA6	Uncharacterized protein	PITC_044730	0.94827	0.701274
A0A0A2KJB2	Uncharacterized protein	PITC_029360	0.709817	0.168055
A0A0A2KJB8	Anticodon-binding	PITC_029410	0.873433	0.136542
A0A0A2KJD5	Amphiphysin	PITC_029380	0.999476	0.993106
A0A0A2KJD9	Non-specific serine/threonine protein kinase	PITC_029430	1.02645	0.858829
A0A0A2KJE8	Homoserine kinase	PITC_029530	1.16331	0.504256
A0A0A2KJF6	UAA transporter	PITC_029630	1.09885	0.244914
A0A0A2KJG0	Derlin	PITC_029680	1.02304	0.95924
A0A0A2KJG8	Ubiquitin supergroup	PITC_029260	0.688698	0.271775
A0A0A2KJH3	Uncharacterized protein	PITC_029130	0.944691	0.637273
A0A0A2KJI9	Siroheme synthase domain 3	PITC_028790	0.894645	0.384062
A0A0A2KJK4	Acetyltransferase component of pyruvate dehydrogenase complex	PITC_028810	1.0264	0.725459
A0A0A2KJK5	Ribosomal protein L15	PITC_020190	1.12976	0.350791
A0A0A2KJK8	Chorismate binding, C-terminal	PITC_093750	0.910692	0.599052
A0A0A2KJL3	Regulator of G protein signaling superfamily	PITC_093800	1.08622	0.873701
A0A0A2KJL5	Leucine rich repeat 4	PITC_019970	0.516255	0.170768
A0A0A2KJM2	Uncharacterized protein	PITC_020020	0.949123	0.863017
A0A0A2KJM7	PCI/PINT associated module	PITC_020070	1.08218	0.615289
A0A0A2KJN2	Nucleotide-binding, alpha-beta plait	PITC_052970	1.10536	0.444055
A0A0A2KJN3	Uncharacterized protein	PITC_020440	1.45557	0.0859704
A0A0A2KJQ2	Uncharacterized protein	PITC_020540	1.05096	0.917674
A0A0A2KJQ6	Vacuolar calcium ion transporter	PITC_020370	0.859345	0.65245
A0A0A2KJQ9	N-terminal acetyltransferase A, auxiliary subunit	PITC_093170	1.0778	0.487678
A0A0A2KJR4	Zinc finger, U1-type	PITC_093220	1.28871	0.330826
A0A0A2KJS0	Cwf19-like, C-terminal domain-1	PITC_093270	0.766987	0.165903
A0A0A2KJS1	Ornithine cyclodeaminase/mu-crystallin	PITC_020520	1.10428	0.494028
A0A0A2KJV4	DNA helicase	PITC_053420	1.72917	0.280436
A0A0A2KJW7	Phosphoribosylaminoimidazole carboxylase	PITC_093670	1.18023	0.180865
A0A0A2KJX6	Uncharacterized protein	PITC_053700	0.804351	0.16502
A0A0A2KJY0	Aldo/keto reductase	PITC_053620	0.91323	0.599345
A0A0A2KJY5	Peptidase C19, ubiquitin carboxyl-terminal hydrolase 2	PITC_053670	0.932299	0.32672
A0A0A2KJZ1	Uncharacterized protein	PITC_053720	1.16466	0.461855
A0A0A2KK06	Interphotoreceptor retinol-binding	PITC_053900	0.835642	0.825856
A0A0A2KK09	Ribosomal protein L24e-like protein	PITC_053820	1.0439	0.54691
A0A0A2KK16	Fibronectin, type III	PITC_053870	1.25891	0.216906
A0A0A2KK18	MIF4-like, type 1/2/3	PITC_072030	1.006	0.848097
A0A0A2KK21	Magnesium transporter MRS2/LPE10	PITC_053920	1.04527	0.790977
A0A0A2KK54	Uncharacterized protein	PITC_038950	1.56109	0.168666
A0A0A2KK76	Ribosomal protein S23, eukaryotic/archaeal	PITC_052850	1.04695	0.738516
A0A0A2KKA6	Nucleic acid-binding, OB-fold	PITC_073730	1.45559	0.349917
A0A0A2KKB9	Uncharacterized protein	PITC_046760	0.925271	0.762923
A0A0A2KKD2	Small GTPase superfamily, ARF/SAR type	PITC_046910	0.795754	0.181126
A0A0A2KKE3	Ribosomal protein L5 eukaryotic/L18 archaeal, C-terminal	PITC_046600	1.04259	0.579756
A0A0A2KKG0	Uncharacterized protein family, basic secretory protein	PITC_046780	0.799946	0.56734
A0A0A2KKH0	Polyketide synthase, enoylreductase	PITC_009140	2.13962	0.0589493
A0A0A2KKI8	1,3-beta-glucanosyltransferase	PITC_009290	0.996248	0.961971
A0A0A2KKJ5	Neuraminidase	PITC_009340	1.10323	0.639071
A0A0A2KKJ9	AMP-dependent synthetase/ligase	PITC_066660	1.17764	0.587629
A0A0A2KKK7	Glutamate decarboxylase	PITC_009440	0.400341	0.0713772
A0A0A2KKL4	Dehydrogenase, multihelical	PITC_065270	1.08708	0.644538
A0A0A2KKM2	AP-2 complex subunit alpha	PITC_065470	1.13623	0.0630172
A0A0A2KKM5	Sortilin	PITC_009590	1.09065	0.617827
A0A0A2KKR3	60S ribosomal protein L13	PITC_065350	0.982186	0.785332
A0A0A2KKR7	Ubiquitin supergroup	PITC_041640	0.969164	0.873378
A0A0A2KKT1	Uncharacterized protein	PITC_041790	0.849257	0.316948
A0A0A2KKU3	Uncharacterized protein	PITC_041890	2.06162	0.549964
A0A0A2KKU8	Serine hydroxymethyltransferase	PITC_041940	0.994088	0.96598
A0A0A2KKV2	AMP deaminase	PITC_009720	1.06495	0.858576
A0A0A2KKW2	Leucine rich repeat 5	PITC_070820	1.05032	0.473292
A0A0A2KKY0	Fungal chitin synthase	PITC_064760	1.05341	0.784202
A0A0A2KKY2	Uncharacterized protein	PITC_070740	1.44018	0.195984
A0A0A2KKY3	TatD family	PITC_071070	0.944038	0.715032
A0A0A2KKY4	Leukotriene A(4) hydrolase	PITC_042290	1.02535	0.713391
A0A0A2KKY9	Uncharacterized protein	PITC_042340	1.02999	0.585206
A0A0A2KKZ2	Cytochrome b-c1 complex subunit 7	PITC_070840	0.800258	0.115978
A0A0A2KKZ3	Nucleoporin protein Ndc1-Nup	PITC_071170	1.14929	0.109094
A0A0A2KKZ4	Asparagine synthase, glutamine-hydrolyzing	PITC_070890	1.21138	0.139713
A0A0A2KKZ5	HAD-superfamily hydrolase, subfamily IIB	PITC_094300	0.83298	0.362684
A0A0A2KKZ9	Methionine aminopeptidase 2	PITC_070940	1.00771	0.943178
A0A0A2KL00	Uncharacterized protein	PITC_042440	0.95638	0.453115
A0A0A2KL01	Aspartate/ornithine carbamoyltransferase	PITC_071270	1.04474	0.610375
A0A0A2KL03	Mitochondrial homologous recombination protein 1	PITC_063810	1.16023	0.561794
A0A0A2KL30	Helicase, C-terminal	PITC_071240	0.766583	0.475989
A0A0A2KL33	Uncharacterized protein	PITC_071620	0.543324	0.0817974
A0A0A2KL34	Acetolactate synthase, small subunit	PITC_071290	1.00965	0.935947
A0A0A2KL37	K Homology domain, type 1	PITC_064790	1.05115	0.66455
A0A0A2KL45	Heat shock protein DnaJ, N-terminal	PITC_071440	1.08366	0.772507
A0A0A2KL47	Uncharacterized protein	PITC_064110	1.04595	0.710901
A0A0A2KL50	Cobalamin-independent methionine synthase	PITC_071490	1.11682	0.109387
A0A0A2KL62	Ubiquitin fusion degradation protein UFD1	PITC_069680	1.11279	0.29123
A0A0A2KL78	U6 snRNA-associated Sm-like protein LSm3	LSM3	1.34293	0.200344
A0A0A2KL81	Leucine-rich repeat, cysteine-containing subtype	PITC_064510	1.7322	0.0980729
A0A0A2KL83	Uncharacterized protein	PITC_064560	0.975202	0.926023
A0A0A2KL90	Synaptobrevin	PITC_072790	0.750117	0.34185
A0A0A2KL97	Uncharacterized protein	PITC_013790	1.09089	0.813922
A0A0A2KLA5	Uncharacterized protein	PITC_000710	1.03291	0.781261
A0A0A2KLB7	Uncharacterized protein	PITC_000860	1.04504	0.714542
A0A0A2KLB9	Septin	PITC_013990	0.896439	0.23849
A0A0A2KLC3	Uncharacterized protein	PITC_064290	0.886125	0.436456
A0A0A2KLC6	Uncharacterized protein	PITC_072810	1.05633	0.668377
A0A0A2KLE4	Diacylglycerol acyltransferase	PITC_064640	0.870622	0.489774
A0A0A2KLE7	Tetratricopeptide-like helical	PITC_064690	0.92063	0.3326
A0A0A2KLF7	Ribonuclease II/R	PITC_048890	1.07951	0.326877
A0A0A2KLG5	Uncharacterized protein	PITC_044890	0.856937	0.689973
A0A0A2KLH2	Histone-binding protein RBBP4	PITC_000790	1.25732	0.277077
A0A0A2KLH4	RNA polymerase II, large subunit, CTD	PITC_044990	1.13928	0.263408
A0A0A2KLJ2	Uncharacterized protein	PITC_048520	2.40242	0.215619
A0A0A2KLK1	Choline/Ethanolamine kinase	PITC_048620	1.09657	0.572967
A0A0A2KLK9	RHO protein GDP dissociation inhibitor	PITC_072300	0.97795	0.879867
A0A0A2KLM5	Uncharacterized protein	PITC_044870	0.887089	0.798924
A0A0A2KLN6	Small GTPase superfamily, Rab type	PITC_072580	0.974552	0.864228
A0A0A2KLP1	Short-chain dehydrogenase/reductase SDR	PITC_072630	1.06691	0.652092
A0A0A2KLP4	Cdc37	PITC_044970	0.946536	0.774052
A0A0A2KLQ0	Mediator of RNA polymerase II transcription subunit 20	MED20	0.863785	0.476273
A0A0A2KLR1	Uncharacterized protein	PITC_029420	0.922431	0.699892
A0A0A2KLT1	Glutathione synthetase	PITC_076640	1.08605	0.469585
A0A0A2KLT4	Terpene cyclase/mutase family member	PITC_015780	0.751513	0.151593
A0A0A2KLT6	Pyridoxal phosphate-dependent transferase, major region, subdomain 2	PITC_076690	0.961407	0.532791
A0A0A2KLT7	Uncharacterized protein	PITC_029620	0.850056	0.716459
A0A0A2KLU8	Short-chain dehydrogenase/reductase SDR	PITC_044850	0.638264	0.0874977
A0A0A2KLV6	Uncharacterized protein	PITC_029070	0.997532	0.98167
A0A0A2KLV8	Uncharacterized protein	PITC_076940	0.835195	0.63322
A0A0A2KLW2	Ribosomal protein L30e	PITC_076990	1.10042	0.328519
A0A0A2KLW6	Ubiquitin supergroup	PITC_029170	0.967753	0.57287
A0A0A2KLX3	Nucleotide-binding, alpha-beta plait	PITC_077090	0.885237	0.420302
A0A0A2KLY0	Anticodon-binding	PITC_029400	2.0336	0.243647
A0A0A2KLY6	Phospholipid/glycerol acyltransferase	PITC_029450	0.942813	0.689255
A0A0A2KLZ3	Serine/threonine-protein phosphatase	PITC_076710	0.900743	0.545622
A0A0A2KLZ5	Zinc finger, RING-type	PITC_029550	1.44016	0.181658
A0A0A2KM04	SEC7-like, alpha orthogonal bundle	PITC_028800	1.2228	0.42334
A0A0A2KM10	Electron transfer flavoprotein, alpha/beta-subunit, N-terminal	PITC_076910	1.01586	0.759519
A0A0A2KM15	Bifunctional 6-phosphofructo-2-kinase/fructose-2, 6-bisphosphate 2-phosphatase	PITC_028900	1.22356	0.457112
A0A0A2KM19	Neurolysin/Thimet oligopeptidase, N-terminal	PITC_029050	0.881152	0.344245
A0A0A2KM24	Small nuclear ribonucleoprotein E	PITC_029100	1.18593	0.64369
A0A0A2KM37	Eukaryotic translation initiation factor 2A	PITC_078940	1.05156	0.667462
A0A0A2KM38	E3 ubiquitin-protein ligase	PITC_052960	1.01702	0.8037
A0A0A2KM43	Uncharacterized protein	PITC_078990	0.517202	0.12654
A0A0A2KM45	Eukaryotic translation initiation factor 6	TIF6	0.963071	0.811478
A0A0A2KM46	Serine/threonine-protein phosphatase	PITC_077310	0.870276	0.163555
A0A0A2KM47	Isy1-like splicing	PITC_077950	0.755699	0.200377
A0A0A2KM53	Uncharacterized protein	PITC_079090	1.08125	0.654613
A0A0A2KM54	Uncharacterized protein	PITC_053110	0.702322	0.112419
A0A0A2KM62	Ribose-phosphate diphosphokinase	PITC_028780	1.14441	0.307657
A0A0A2KM63	Helicase-like, DEXD box c2 type	PITC_079190	1.11749	0.328715
A0A0A2KM64	Membrane insertase OXA1/ALB3/YidC	PITC_077510	0.869573	0.678208
A0A0A2KM66	Septin	PITC_078150	0.957351	0.779516
A0A0A2KM67	Protein transport protein BOS1	PITC_028830	1.03372	0.314296
A0A0A2KM71	Dynein family light intermediate chain	PITC_078200	0.996461	0.976409
A0A0A2KM81	Proteasome subunit alpha type	PITC_028980	1.32042	0.223564
A0A0A2KM89	Heat shock protein DnaJ, N-terminal	PITC_079440	0.950274	0.768118
A0A0A2KM97	Serine-pyruvate aminotransferase/2-aminoethylphosphonate-pyruvate transaminase	PITC_052990	1.22351	0.161702
A0A0A2KMA3	Amidase	PITC_053040	0.646829	0.141421
A0A0A2KMA7	Glutamine amidotransferase type 1	PITC_077480	1.11783	0.422868
A0A0A2KMB7	Protein phosphatase inhibitor 2 (IPP-2)	PITC_077580	1.18794	0.742779
A0A0A2KMC0	ABC transporter, integral membrane type 1	PITC_078800	0.984448	0.802397
A0A0A2KMC6	Acyl-CoA dehydrogenase, N-terminal	PITC_077680	0.831351	0.386031
A0A0A2KMF3	Armadillo-like helical	PITC_078670	1.13769	0.352112
A0A0A2KMF8	Uncharacterized protein	PITC_078720	1.00925	0.943623
A0A0A2KMG2	NUDIX hydrolase	PITC_078520	0.799171	0.442624
A0A0A2KMG8	Aminoglycoside phosphotransferase	PITC_078820	1.19257	0.172959
A0A0A2KMH1	Ubiquitin-conjugating enzyme, E2	PITC_053810	0.850644	0.150582
A0A0A2KMH2	Arginine biosynthesis bifunctional protein ArgJ, mitochondrial	PITC_078620	0.930666	0.542191
A0A0A2KMH5	Aspartate aminotransferase	PITC_053860	1.1629	0.322315
A0A0A2KMH6	Uncharacterized protein	PITC_053440	1.10562	0.748872
A0A0A2KMI1	DNA repair protein	PITC_053910	1.51752	0.129716
A0A0A2KMI3	Uncharacterized protein	PITC_078240	1.03985	0.740354
A0A0A2KMJ3	Winged helix-turn-helix transcription repressor DNA-binding	PITC_018880	1.18515	0.0653979
A0A0A2KMJ4	Uncharacterized protein	PITC_053640	0.962893	0.67747
A0A0A2KMJ9	Uncharacterized protein	PITC_078440	0.532953	0.0650354
A0A0A2KMK0	ATPase, AAA-type, core	PITC_018930	0.940602	0.160594
A0A0A2KML9	Fumarase C, C-terminal	PITC_053840	1.03834	0.662316
A0A0A2KMM5	Translation initiation factor 1A (EIF-1A)	PITC_053890	1.02231	0.883912
A0A0A2KMN1	Histidine phosphatase superfamily, clade-1	PITC_053940	1.47918	0.553599
A0A0A2KMP5	Uncharacterized protein	PITC_038750	1.47324	0.161527
A0A0A2KMP9	DNA polymerase V	PITC_007380	1.40059	0.195558
A0A0A2KMQ1	Enolase, N-terminal	PITC_017640	3.42076	0.431162
A0A0A2KMR8	Double-stranded RNA-binding	PITC_046770	1.15672	0.633872
A0A0A2KMS4	FAD dependent oxidoreductase	PITC_038840	1.05673	0.61568
A0A0A2KMS9	Ribosomal protein	PITC_046920	1.06582	0.525872
A0A0A2KMT2	Armadillo-like helical	PITC_038940	1.11376	0.474603
A0A0A2KMT7	Uncharacterized protein	PITC_017510	0.796808	0.333021
A0A0A2KMU8	Tryptophan synthase	PITC_007680	0.529565	0.0707651
A0A0A2KMV3	Calcium-binding EF-hand	PITC_007780	0.961917	0.455172
A0A0A2KMV7	ATPase, F0 complex, subunit F, mitochondria, fungi	PITC_007830	0.925422	0.581781
A0A0A2KMW0	Small GTPase superfamily, Rho type	PITC_007880	0.880212	0.215069
A0A0A2KMW8	Transcription factor Iwr1	PITC_007960	1.61777	0.127979
A0A0A2KMX5	Ubiquitin carboxyl-terminal hydrolase	PITC_008060	0.845985	0.459774
A0A0A2KMZ0	Cyclin-dependent kinases regulatory subunit	PITC_006990	0.81062	0.105514
A0A0A2KMZ9	Uncharacterized protein	PITC_007090	1.07918	0.623581
A0A0A2KN01	Zinc finger, RING-type	PITC_096050	0.948321	0.759821
A0A0A2KN02	Thiolase-like, subgroup	PITC_007140	1.15007	0.276722
A0A0A2KN04	Chromo domain/shadow	PITC_096100	1.22559	0.304479
A0A0A2KN06	Cleavage/polyadenylation specificity factor, A subunit, C-terminal	PITC_007190	0.960545	0.812046
A0A0A2KN10	Fumarylacetoacetase, N-terminal	PITC_096200	0.85162	0.690195
A0A0A2KN24	NUDIX hydrolase	PITC_066630	1.02449	0.91298
A0A0A2KN26	Uncharacterized protein	PITC_095490	0.784851	0.161395
A0A0A2KN40	Uncharacterized protein	PITC_008210	0.971147	0.859455
A0A0A2KN55	Phosphoenolpyruvate carboxykinase, ATP-utilizing	PITC_095870	1.31314	0.440891
A0A0A2KN58	D-isomer specific 2-hydroxyacid dehydrogenase, NAD-binding	PITC_070280	1.08913	0.668976
A0A0A2KN63	Heme A synthase, type 2	PITC_095970	0.819802	0.380254
A0A0A2KN67	Nucleotidyl transferase	PITC_096020	0.941331	0.575188
A0A0A2KN79	4-hydroxyphenylpyruvate dioxygenase	PITC_096170	2.0836	0.130062
A0A0A2KN88	Succinate--CoA ligase [ADP-forming] subunit beta, mitochondrial	PITC_065410	1.05259	0.503071
A0A0A2KN90	Glutamate/phenylalanine/leucine/valine dehydrogenase	PITC_070530	1.03874	0.881573
A0A0A2KN93	Pyridoxal phosphate homeostasis protein	PITC_065460	0.723361	0.297754
A0A0A2KN95	Uncharacterized protein	PITC_095460	1.36722	0.241421
A0A0A2KNC0	Anp1	PITC_070780	0.877894	0.237264
A0A0A2KNF9	Uncharacterized protein	PITC_095030	1.48139	0.220136
A0A0A2KNG3	Uncharacterized protein	PITC_071130	1.08578	0.830266
A0A0A2KNG9	Syntaxin, N-terminal	PITC_071180	0.588057	0.163508
A0A0A2KNH4	Cytochrome c oxidase subunit VIIc	PITC_071230	0.780503	0.153169
A0A0A2KNI6	37S ribosomal protein S25, mitochondrial	PITC_071330	0.916578	0.626079
A0A0A2KNI7	Uncharacterized protein	PITC_021110	0.575308	0.544172
A0A0A2KNI8	Uncharacterized protein	PITC_064920	1.27623	0.460049
A0A0A2KNJ1	CAS/CSE, C-terminal	PITC_021160	1.10137	0.365276
A0A0A2KNK7	Gluconate transport inducer 1/Pac2	PITC_021310	0.646133	0.258259
A0A0A2KNM3	E3 ubiquitin protein ligase	PITC_021460	0.738232	0.26299
A0A0A2KNN2	Nucleotide-binding, alpha-beta plait	PITC_070040	0.900462	0.478645
A0A0A2KNP3	Short-chain dehydrogenase/reductase SDR	PITC_014220	1.11249	0.443053
A0A0A2KNQ1	Actin-binding, cofilin/tropomyosin type	PITC_071360	1.15872	0.143075
A0A0A2KNR2	3-oxo-5-alpha-steroid 4-dehydrogenase, C-terminal	PITC_071460	0.710876	0.0955933
A0A0A2KNR3	Aldehyde dehydrogenase, C-terminal	PITC_014420	1.01885	0.816346
A0A0A2KNR5	Uncharacterized protein	PITC_064800	1.0048	0.948117
A0A0A2KNR8	Putative cyclase	PITC_014470	0.78792	0.549893
A0A0A2KNS7	Uncharacterized protein	PITC_071610	0.884824	0.702721
A0A0A2KNW2	Uncharacterized protein	PITC_069670	1.00706	0.979175
A0A0A2KNW3	Adenosine kinase	PITC_052350	1.0427	0.660485
A0A0A2KNW6	Armadillo-like helical	PITC_069720	1.41687	0.425671
A0A0A2KNW7	Sterol 24-C-methyltransferase	PITC_014340	0.8517	0.380285
A0A0A2KNW8	Uncharacterized protein	PITC_000400	0.762213	0.0995466
A0A0A2KNW9	Ribosomal protein L5	PITC_052400	1.40119	0.460043
A0A0A2KNZ1	Uncharacterized protein family UPF0311	PITC_072830	0.736779	0.0554102
A0A0A2KP26	Nascent polypeptide-associated complex NAC	PITC_000200	1.12216	0.17675
A0A0A2KP49	Uncharacterized protein	PITC_045700	0.797074	0.405488
A0A0A2KP60	Uncharacterized protein	PITC_045800	0.71781	0.0509646
A0A0A2KP78	Uncharacterized protein	PITC_045650	0.995266	0.984435
A0A0A2KP80	2-methylcitrate dehydratase PrpD	PITC_000120	0.925821	0.755893
A0A0A2KP89	Transcription elongation factor SPT4	PITC_076700	1.16486	0.639303
A0A0A2KP95	Heat shock protein DnaJ, N-terminal	PITC_076800	0.898647	0.332795
A0A0A2KP99	Carboxypeptidase	PITC_076850	0.538146	0.0520781
A0A0A2KPA5	Uncharacterized protein	PITC_076900	1.30308	0.341343
A0A0A2KPE4	Uncharacterized protein	PITC_077890	1.12609	0.265734
A0A0A2KPE9	Myosin tail	PITC_077940	0.957869	0.882139
A0A0A2KPF2	Uncharacterized protein	PITC_045520	1.10922	0.16909
A0A0A2KPG1	Molybdenum cofactor biosynthesis, MoeB	PITC_078040	0.976953	0.934649
A0A0A2KPG4	Vacuolar protein sorting-associate Vta1, N-terminal	PITC_046190	1.00793	0.958592
A0A0A2KPG8	Protein transport protein SEC23	PITC_046240	0.939325	0.161096
A0A0A2KPH0	Winged helix-turn-helix transcription repressor DNA-binding	PITC_078140	1.20237	0.299738
A0A0A2KPH3	Glutamine amidotransferase type 1	PITC_076780	1.28093	0.24883
A0A0A2KPH5	Dienelactone hydrolase	PITC_054280	1.17979	0.16307
A0A0A2KPJ5	Semialdehyde dehydrogenase, NAD-binding	PITC_077030	1.35008	0.0638264
A0A0A2KPK0	Uncharacterized protein	PITC_077320	0.624001	0.505832
A0A0A2KPL9	Tyrosine--tRNA ligase	PITC_077470	0.991249	0.86002
A0A0A2KPP4	Carboxyl transferase	PITC_077670	1.09432	0.683914
A0A0A2KPP5	FAD linked oxidase, N-terminal	PITC_078120	0.960443	0.799714
A0A0A2KPQ2	Biotin carboxylase, C-terminal	PITC_077720	0.960613	0.875239
A0A0A2KPR1	Uncharacterized protein	PITC_054010	1.18637	0.408501
A0A0A2KPS5	Ribosomal protein S5, C-terminal	PITC_043000	1.13721	0.218547
A0A0A2KPT8	Proteinase inhibitor, propeptide	PITC_078710	1.55678	0.0818364
A0A0A2KPU3	Glycosyl transferase, family 15	PITC_077450	0.899896	0.465124
A0A0A2KPV4	TATA box binding protein associated factor (TAF)	PITC_077550	0.81796	0.583118
A0A0A2KPW7	Protein YOP1	PITC_077650	0.783649	0.0900314
A0A0A2KPY4	Uncharacterized protein	PITC_042820	1.12722	0.290704
A0A0A2KPY6	Uncharacterized protein	PITC_078380	0.859724	0.0804928
A0A0A2KPZ4	t-SNARE	PITC_042920	0.883738	0.369881
A0A0A2KQ02	Uncharacterized protein	PITC_078530	1.10889	0.414862
A0A0A2KQ08	Autophagy-related protein 3	PITC_078580	0.740136	0.20177
A0A0A2KQ27	Ribosomal protein L37, mitochondrial	PITC_046370	1.38742	0.404396
A0A0A2KQ42	Prohibitin	PITC_040590	0.901368	0.278832
A0A0A2KQ54	HAD-superfamily hydrolase, subfamily IA, variant 3	PITC_078510	1.02155	0.813155
A0A0A2KQ66	SecY/SEC61-alpha family	PITC_078610	0.973532	0.752866
A0A0A2KQ72	Vitamin B6 biosynthesis protein	PITC_078660	1.17201	0.176691
A0A0A2KQ96	Phosphoinositide phospholipase C	PITC_046390	0.677528	0.0983465
A0A0A2KQA1	Uncharacterized protein	PITC_046440	0.709705	0.320265
A0A0A2KQA5	Uncharacterized protein	PITC_046490	1.02338	0.892707
A0A0A2KQB1	D-isomer specific 2-hydroxyacid dehydrogenase, NAD-binding	PITC_012350	0.741363	0.136145
A0A0A2KQE2	Formate dehydrogenase	PITC_079980	1.26252	0.425661
A0A0A2KQE6	UDP-glucuronosyl/UDP-glucosyltransferase	PITC_080030	0.519662	0.16854
A0A0A2KQG6	ATPase, F1 complex, epsilon subunit, mitochondrial	PITC_079670	1.06663	0.656627
A0A0A2KQH7	Uncharacterized protein	PITC_095760	2.38655	0.247444
A0A0A2KQK8	Uncharacterized protein	PITC_095500	1.11488	0.0695381
A0A0A2KQL3	Pyridoxal phosphate-dependent transferase, major region, subdomain 2	PITC_095790	0.918649	0.410767
A0A0A2KQP0	Homogentisate 1,2-dioxygenase	PITC_096190	1.37487	0.421483
A0A0A2KQQ2	Lactoylglutathione lyase	PITC_095480	0.755919	0.0569879
A0A0A2KQQ4	Aminoglycoside phosphotransferase	PITC_009760	1.13007	0.112686
A0A0A2KQT3	Zinc finger, RING-type	PITC_096400	0.559334	0.201931
A0A0A2KQU9	Uncharacterized protein	PITC_094800	1.22341	0.668886
A0A0A2KQY7	Methionine synthase, vitamin-B12 independent	PITC_065140	0.866406	0.394479
A0A0A2KR06	Uncharacterized protein	PITC_020810	0.811369	0.12325
A0A0A2KR16	Catalase-peroxidase	katG	2.06573	0.0628618
A0A0A2KR20	Ribosome biogenesis protein BMS1/TSR1, C-terminal	PITC_064930	1.08969	0.716322
A0A0A2KR25	O-methyltransferase, family 3	PITC_064980	1.40983	0.179781
A0A0A2KR48	Male sterility, NAD-binding	PITC_065220	1.32192	0.185303
A0A0A2KR70	Proteinase inhibitor, propeptide	PITC_064910	1.03618	0.891859
A0A0A2KR82	Translation elongation/initiation factor/Ribosomal, beta-barrel	PITC_065010	1.1279	0.158236
A0A0A2KR90	Uncharacterized protein	PITC_014230	0.699428	0.0737951
A0A0A2KR95	Eukaryotic translation initiation factor 3 subunit D	PITC_020780	1.02095	0.692214
A0A0A2KRA2	Nucleotide-binding, alpha-beta plait	PITC_014330	0.965735	0.881806
A0A0A2KRB8	Protein SEY1	SEY1	0.885082	0.356779
A0A0A2KRC2	Prolyl 4-hydroxylase, alpha subunit	PITC_021080	0.995711	0.955457
A0A0A2KRD0	Glycine cleavage system H protein	PITC_014580	1.29001	0.490921
A0A0A2KRD2	Globin	PITC_014160	1.45186	0.231471
A0A0A2KRD6	Peptidase S8/S53, subtilisin/kexin/sedolisin	PITC_014210	0.889062	0.452215
A0A0A2KRE0	Class II aldolase/adducin N-terminal	PITC_015150	0.820674	0.543127
A0A0A2KRE1	Uncharacterized protein	PITC_014260	1.47558	0.229238
A0A0A2KRE3	Arp2/3 complex 34 kDa subunit	PITC_096810	0.964244	0.772157
A0A0A2KRE6	Heat shock protein DnaJ, N-terminal	PITC_014310	0.966956	0.793123
A0A0A2KRE9	Zinc finger, Sec23/Sec24-type	PITC_015250	1.18201	0.337545
A0A0A2KRG4	Chaperone, tailless complex polypeptide 1	PITC_015330	1.02506	0.843176
A0A0A2KRG7	Calcium/calmodulin-dependent/calcium-dependent protein kinase	PITC_015380	0.921134	0.558685
A0A0A2KRH2	BPG-independent PGAM, N-terminal	PITC_015430	1.05	0.70578
A0A0A2KRH6	Major intrinsic protein	PITC_038450	0.698263	0.359092
A0A0A2KRI6	Uncharacterized protein	PITC_000510	1.47811	0.148989
A0A0A2KRI9	Immunoglobulin E-set	PITC_014670	0.865188	0.623683
A0A0A2KRJ5	GTPase effector domain, GED	PITC_014720	0.955132	0.776828
A0A0A2KRP0	Aldehyde dehydrogenase, N-terminal	PITC_000160	1.20004	0.483696
A0A0A2KRP5	Ribosomal protein L14	PITC_000210	1.22562	0.229066
A0A0A2KRP9	ATPase, AAA-type, core	PITC_015450	1.01702	0.933938
A0A0A2KRR6	Protoporphyrinogen oxidase	PITC_045710	0.712039	0.625977
A0A0A2KRS4	Amidophosphoribosyltransferase	PITC_000140	1.22272	0.0934837
A0A0A2KRT1	ATP synthase subunit d, mitochondrial	PITC_000190	0.967023	0.657813
A0A0A2KRW2	Pyridoxal phosphate-dependent decarboxylase	PITC_045790	1.1501	0.0591166
A0A0A2KRW6	Aspartate aminotransferase	PITC_045840	0.9126	0.277251
A0A0A2KRW8	Urease	PITC_020110	0.693968	0.129355
A0A0A2KRX3	Dimeric alpha-beta barrel	PITC_051910	1.02141	0.92717
A0A0A2KRY0	Coiled-coil domain containing protein 109, C-terminal	PITC_045280	1.40037	0.265489
A0A0A2KRY4	Polyadenylate-binding protein	PITC_020260	1.11104	0.204149
A0A0A2KRZ1	Acyl-CoA N-acyltransferase	PITC_045480	0.905892	0.700673
A0A0A2KRZ5	Sodium/sulfate symporter	PITC_020360	0.908956	0.780356
A0A0A2KS06	Cytochrome P450	PITC_020460	1.21734	0.427362
A0A0A2KS18	Uncharacterized protein	PITC_045260	0.888743	0.390634
A0A0A2KS37	T-complex protein 1 subunit gamma	PITC_051880	1.03545	0.716157
A0A0A2KS39	Glycoside hydrolase, family 12	PITC_020610	2.84494	0.135927
A0A0A2KS46	Transcription factor, MADS-box	PITC_054120	0.770495	0.325233
A0A0A2KS58	Uncharacterized protein	PITC_054270	1.05262	0.848129
A0A0A2KS84	TRP-like family	PITC_042810	0.859377	0.604064
A0A0A2KS87	Squalene/phytoene synthase	PITC_043250	0.856059	0.56368
A0A0A2KSA5	tRNA N6-adenosine threonylcarbamoyltransferase	KAE1	1.04495	0.804572
A0A0A2KSB5	Uncharacterized protein	PITC_043110	0.906895	0.185369
A0A0A2KSD0	Amidase	PITC_042740	0.901417	0.564771
A0A0A2KSE3	Uncharacterized protein	PITC_042890	1.74766	0.619194
A0A0A2KSF4	Methylmalonate-semialdehyde dehydrogenase	PITC_055500	0.898627	0.544416
A0A0A2KSF9	Cytokinin riboside 5-monophosphate phosphoribohydrolase LOG	PITC_055550	0.884828	0.0988149
A0A0A2KSG2	Armadillo-like helical	PITC_055600	0.977424	0.761893
A0A0A2KSH1	Histone-fold	PITC_055700	0.963353	0.761797
A0A0A2KSI4	Calcium-binding EF-hand	PITC_055850	1.14891	0.0681211
A0A0A2KSL8	Glutathione S-transferase, C-terminal	PITC_046380	0.837502	0.204268
A0A0A2KSN7	RNA polymerase II, Rpb4, core	PITC_046530	1.21555	0.110374
A0A0A2KSR2	Peptidase S9B, dipeptidylpeptidase IV N-terminal	PITC_046310	0.778893	0.105216
A0A0A2KSU5	Uncharacterized protein	PITC_065930	1.12036	0.319393
A0A0A2KSW3	Uncharacterized protein	PITC_066130	0.874411	0.504185
A0A0A2KSX9	ATPase, AAA-type, core	PITC_066280	0.932592	0.44968
A0A0A2KSZ7	ATPase, AAA-type, core	PITC_066430	1.18412	0.33734
A0A0A2KT13	Pre-mRNA-splicing factor	PITC_065510	1.04032	0.605832
A0A0A2KT38	Bacterial surface antigen (D15)	PITC_066250	1.10722	0.222017
A0A0A2KT41	Carbohydrate kinase, FGGY, N-terminal	PITC_066300	1.45642	0.12344
A0A0A2KT42	Uncharacterized protein	PITC_009660	1.55433	0.116759
A0A0A2KT45	Nucleoporin interacting component Nup93/Nic96	PITC_066350	1.07124	0.321811
A0A0A2KT47	Neutrophil cytosol factor 2 p67phox	PITC_009710	1.07115	0.417097
A0A0A2KT55	Nuclear control of ATP synthase 2	PITC_066450	1.50359	0.197465
A0A0A2KT91	Uncharacterized protein	PITC_065780	0.9055	0.42839
A0A0A2KT97	Homoaconitase, mitochondrial	PITC_022390	1.29306	0.0701628
A0A0A2KTC3	Glycoside hydrolase, family 2, N-terminal	PITC_064780	1.53229	0.207833
A0A0A2KTC7	Ribosome assembly factor mrt4	PITC_063680	1.12074	0.662685
A0A0A2KTD0	Uncharacterized protein	PITC_080390	1.01109	0.916021
A0A0A2KTD2	Snf7	PITC_063730	1.04643	0.767543
A0A0A2KTF7	Uncharacterized protein	PITC_063930	0.452859	0.209817
A0A0A2KTH3	Dienelactone hydrolase	PITC_080260	1.23041	0.0909651
A0A0A2KTI5	DNA double-strand break repair and VJ recombination XRCC4, C-terminal	PITC_080630	0.663605	0.0522363
A0A0A2KTI6	SPX, N-terminal	PITC_080360	0.847512	0.0697099
A0A0A2KTJ7	Glutamate synthase, central-N	PITC_080460	0.937666	0.284171
A0A0A2KTK1	Uncharacterized protein	PITC_064230	0.843317	0.391235
A0A0A2KTK4	Helicase, C-terminal	PITC_064280	1.0421	0.756436
A0A0A2KTK6	Uncharacterized protein	PITC_064330	1.22023	0.0945269
A0A0A2KTL3	Uncharacterized protein	PITC_064430	0.945954	0.479429
A0A0A2KTL7	SLA1 homology domain 1, SHD1	PITC_064480	1.24598	0.729542
A0A0A2KTM3	Phosphatidylinositol Kinase	PITC_064580	0.679965	0.487853
A0A0A2KTN6	Heat shock protein 70 family	PITC_080500	0.919938	0.107249
A0A0A2KTP0	Small-subunit processome, Utp12	PITC_096800	1.07289	0.734004
A0A0A2KTP2	Uncharacterized protein	PITC_000580	0.689682	0.289756
A0A0A2KTQ9	Small GTPase superfamily, Rab type	PITC_000780	1.13542	0.635237
A0A0A2KTR1	Ubiquitin system component Cue	PITC_096940	0.53779	0.0506637
A0A0A2KTR2	Zinc finger, RING-type	PITC_000830	0.818002	0.34518
A0A0A2KTR5	Rab GDP dissociation inhibitor	PITC_096990	1.11315	0.174973
A0A0A2KTS1	Uncharacterized protein	PITC_062930	0.84576	0.120047
A0A0A2KTS8	Inorganic pyrophosphatase	PITC_063030	1.14591	0.233415
A0A0A2KTT0	Mitochondrial substrate/solute carrier	PITC_063080	0.623025	0.0563804
A0A0A2KTT3	3-isopropylmalate dehydrogenase	PITC_008450	1.35645	0.0647071
A0A0A2KTT7	Uncharacterized protein	PITC_096970	0.982626	0.915422
A0A0A2KTU6	Fps/Fes/Fer/CIP4 homology	PITC_063280	0.860399	0.067014
A0A0A2KTV0	DNA/RNA helicase, DEAD/DEAH box type, N-terminal	PITC_063330	0.776333	0.123014
A0A0A2KTV3	Glycoside hydrolase, superfamily	PITC_048860	1.10254	0.543922
A0A0A2KTW0	1,3-beta-glucanosyltransferase	PITC_096560	0.965394	0.82136
A0A0A2KTX0	Cellular retinaldehyde binding/alpha-tocopherol transport	PITC_015010	0.892331	0.0719348
A0A0A2KTX2	Ubiquitin-conjugating enzyme, E2	PITC_063530	1.32374	0.312034
A0A0A2KTX7	Epsin-like, N-terminal	PITC_063580	0.869767	0.276782
A0A0A2KTY0	Recoverin	PITC_045010	1.18475	0.069346
A0A0A2KTZ2	Splicing factor PWI	PITC_062570	1.07554	0.883211
A0A0A2KTZ3	ATPase, AAA-type, core	PITC_063000	1.2185	0.604961
A0A0A2KTZ4	Endonuclease/exonuclease/phosphatase	PITC_015210	1.16834	0.298381
A0A0A2KU18	Uncharacterized protein	PITC_015340	1.23432	0.116912
A0A0A2KU19	Uncharacterized protein	PITC_044740	1.16547	0.667375
A0A0A2KU20	Uncharacterized protein	PITC_062870	1.14609	0.126629
A0A0A2KU21	SURF1-like protein	PITC_063350	0.973006	0.921166
A0A0A2KU28	Prefoldin	PITC_015440	0.647347	0.10257
A0A0A2KU29	NUDIX hydrolase	PITC_044840	0.869317	0.433344
A0A0A2KU35	Eukaryotic translation initiation factor 3 subunit K	PITC_015490	0.938037	0.735925
A0A0A2KU38	Cytochrome c oxidase subunit 6A, mitochondrial	PITC_063550	0.884406	0.572238
A0A0A2KU42	Polyprenyl synthetase-like protein	PITC_063600	0.61157	0.213196
A0A0A2KU60	Fumarylacetoacetase, C-terminal-like protein	PITC_062640	1.10522	0.509208
A0A0A2KU75	Peptidase M18	PITC_062840	1.10356	0.266847
A0A0A2KU78	Structural maintenance of chromosomes protein	PITC_062890	1.04227	0.881475
A0A0A2KU96	Acyl-CoA desaturase	PITC_029040	1.06958	0.854883
A0A0A2KUA2	Armadillo-like helical	PITC_029090	1.03429	0.820773
A0A0A2KUA4	Aegerolysin	PITC_014830	0.917974	0.644153
A0A0A2KUA7	Nucleoporin, Nup133/Nup155-like, N-terminal	PITC_029140	1.07297	0.329026
A0A0A2KUB3	Ubiquitin/SUMO-activating enzyme E1	PITC_029190	0.985411	0.895718
A0A0A2KUB5	Allantoinase	PITC_015580	0.631109	0.111114
A0A0A2KUB8	SKP1 component, dimerization	PITC_029240	1.02062	0.815353
A0A0A2KUD1	Prefoldin subunit 3	PITC_015560	1.18972	0.0683757
A0A0A2KUE4	Uncharacterized protein	PITC_028820	1.34624	0.0815215
A0A0A2KUF9	Aldolase-type TIM barrel	PITC_051470	1.01292	0.953181
A0A0A2KUG9	Vacuolar protein sorting-associated protein 29	PITC_052980	0.92771	0.30739
A0A0A2KUI3	Uncharacterized protein	PITC_053130	0.833858	0.204204
A0A0A2KUK6	Uncharacterized protein	PITC_051070	0.873312	0.659951
A0A0A2KUM4	Uncharacterized protein	PITC_052020	0.960661	0.876602
A0A0A2KUN7	Uncharacterized protein	PITC_053380	0.667437	0.144458
A0A0A2KUP0	Alkaline phosphatase D-like protein	PITC_051550	1.25646	0.404947
A0A0A2KUQ4	Carbonic anhydrase	PITC_053530	0.920556	0.661071
A0A0A2KUQ7	Protein phosphatase 2C	PITC_051750	1.04421	0.50096
A0A0A2KUQ9	Zinc finger, C2HC5-type	PITC_053580	1.07308	0.744807
A0A0A2KUR4	Phosphotransferase	PITC_053630	1.00424	0.97015
A0A0A2KUR8	Actin-related protein 2/3 complex subunit 4	PITC_053680	0.871805	0.522264
A0A0A2KUS0	Thiamine thiazole synthase	PITC_044540	1.736	0.248467
A0A0A2KUS4	Nucleotide-binding, alpha-beta plait	PITC_044590	1.27847	0.279276
A0A0A2KUS6	NADP oxidoreductase, coenzyme F420-dependent	PITC_053780	0.881572	0.609392
A0A0A2KUT5	Acyl-CoA N-acyltransferase	PITC_053830	1.30765	0.201611
A0A0A2KUU8	NADH dehydrogenase [ubiquinone] (Complex I), alpha subcomplex, subunit 6	PITC_055740	0.979325	0.825245
A0A0A2KUV2	Uncharacterized protein	PITC_055790	1.24464	0.441084
A0A0A2KUV6	Immunoglobulin E-set	PITC_055890	0.696547	0.228226
A0A0A2KUW1	Uncharacterized protein	PITC_055520	0.777316	0.571451
A0A0A2KUW7	Phosphoribosylglycinamide synthetase, N-terminal	PITC_055620	1.04031	0.626022
A0A0A2KUX6	Uncharacterized protein	PITC_055770	1.456	0.0676933
A0A0A2KUY0	Translation elongation factor EF1B, gamma chain, conserved	PITC_055820	1.18147	0.0536663
A0A0A2KUY2	RuBisCO-cytochrome methylase, RMS1	PITC_055870	1.50478	0.552985
A0A0A2KUY8	Short-chain dehydrogenase/reductase SDR	PITC_038780	0.422768	0.119288
A0A0A2KV40	Uncharacterized protein	PITC_046610	0.986166	0.967254
A0A0A2KV46	Uncharacterized protein	PITC_026900	1.14114	0.682792
A0A0A2KV47	Isocitrate dehydrogenase [NAD] subunit, mitochondrial	PITC_046710	0.913503	0.0966619
A0A0A2KV54	Sterol 24-C-methyltransferase	PITC_027000	0.812986	0.204562
A0A0A2KV64	Guanine nucleotide exchange factor, Ric8	PITC_027150	1.02543	0.52388
A0A0A2KV84	Peroxiredoxin, AhpC-type	PITC_027450	1.17394	0.162339
A0A0A2KV92	Cyanide hydratase	PITC_027550	0.349045	0.350852
A0A0A2KV95	Acyl carrier protein	PITC_026970	0.817115	0.140375
A0A0A2KV97	Phosphoesterase	PITC_027600	1.06195	0.940714
A0A0A2KVA0	Ribosomal protein S2, bacteria/mitochondria/plastid	PITC_027020	1.28792	0.649509
A0A0A2KVC7	Inosine/uridine-preferring nucleoside hydrolase	PITC_027900	0.909682	0.475823
A0A0A2KVC8	Lysophospholipase	PITC_027370	0.888435	0.603212
A0A0A2KVD4	Aldehyde dehydrogenase, N-terminal	PITC_027470	1.10172	0.430086
A0A0A2KVD9	Aldehyde dehydrogenase, N-terminal	PITC_027520	1.47444	0.0629219
A0A0A2KVE1	Putative DNA binding domain	PITC_027950	1.17989	0.448192
A0A0A2KVE5	Uncharacterized protein	PITC_028000	0.881533	0.548783
A0A0A2KVF0	Uncharacterized protein	PITC_028050	0.798943	0.419659
A0A0A2KVF6	Mitochondrial carrier protein	PITC_027720	1.01061	0.879571
A0A0A2KVH9	Ribosomal protein L22e	PITC_028350	0.968443	0.859014
A0A0A2KVI1	Uncharacterized protein	PITC_027920	1.67314	0.124867
A0A0A2KVI5	Ribosomal protein L30, N-terminal	PITC_066140	0.944811	0.586844
A0A0A2KVJ0	K Homology, prokaryotic type	PITC_028020	1.10327	0.197449
A0A0A2KVJ1	Armadillo-like helical	PITC_066190	1.03401	0.848342
A0A0A2KVJ3	Mitochondrial 18kDa protein	PITC_065920	0.904695	0.604191
A0A0A2KVK3	Sodium/calcium exchanger membrane region	PITC_066290	0.725278	0.0578274
A0A0A2KVK7	Shr3 amino acid permease chaperone	PITC_025940	1.02438	0.894002
A0A0A2KVL3	NADH-ubiquinone oxidoreductase, 21kDa subunit, C-terminal, fungi	PITC_066390	0.979335	0.752797
A0A0A2KVL4	Short-chain dehydrogenase/reductase SDR	PITC_066120	1.03442	0.898005
A0A0A2KVL5	Glutathione peroxidase	PITC_028320	1.01199	0.961878
A0A0A2KVL8	Small GTPase superfamily, Rab type	PITC_066440	0.935329	0.532431
A0A0A2KVM9	Peptidase M13, neprilysin	PITC_028470	0.833837	0.491575
A0A0A2KVN3	Thioesterase superfamily	PITC_065520	1.03953	0.847651
A0A0A2KVN6	Glycoside hydrolase, family 16, CRH1, predicted	PITC_026120	0.964802	0.85685
A0A0A2KVP0	Regulator of chromosome condensation, RCC1	PITC_066370	0.904159	0.277191
A0A0A2KVP2	Major facilitator superfamily domain, general substrate transporter	PITC_070600	1.20023	0.664956
A0A0A2KVP6	Uncharacterized protein	PITC_026220	1.05248	0.719735
A0A0A2KVP8	Barwin-related endoglucanase	PITC_070650	0.760659	0.357204
A0A0A2KVP9	Uncharacterized protein	PITC_026270	0.865705	0.453544
A0A0A2KVQ0	Peptide hydrolase	PITC_065670	0.837336	0.333635
A0A0A2KVQ2	TRP-like family	PITC_026010	0.635967	0.409581
A0A0A2KVQ7	Peptide methionine sulfoxide reductase MsrA	PITC_026060	1.015	0.925645
A0A0A2KVQ8	Iron-sulfur cluster assembly protein	PITC_070750	0.603359	0.126447
A0A0A2KVR3	Nucleoporin, NSP1-like, C-terminal	PITC_026420	1.11684	0.182261
A0A0A2KVR8	Ribosomal protein L14b/L23e	PITC_026470	1.18124	0.147969
A0A0A2KVS0	Thymidylate synthase	PITC_065600	1.34162	0.369879
A0A0A2KVS6	Porin, eukaryotic type	PITC_070900	1.01346	0.801987
A0A0A2KVT0	Uncharacterized protein	PITC_065700	0.906709	0.60985
A0A0A2KVT4	Cytochrome c oxidase, subunit Vb	PITC_026240	1.07468	0.562431
A0A0A2KVT5	Amidase	PITC_065750	0.376925	0.20156
A0A0A2KVT8	Ubiquitin-associated/translation elongation factor EF1B, N-terminal, eukaryote	PITC_071000	1.00278	0.981909
A0A0A2KVU0	SAC3/GANP/Nin1/mts3/eIF-3 p25	PITC_065800	0.826935	0.766834
A0A0A2KVU3	Kinase binding protein CGI-121	PITC_026340	1.15266	0.435233
A0A0A2KVU6	Thioredoxin	PITC_026770	1.13447	0.470458
A0A0A2KVU8	14-3-3 protein	PITC_026390	0.973224	0.403949
A0A0A2KVU9	Peptidase A1	PITC_071100	0.8262	0.228634
A0A0A2KVV1	Aminopeptidase	PITC_026820	0.99851	0.981221
A0A0A2KVV4	Dual specificity phosphatase	PITC_071150	1.01664	0.941671
A0A0A2KVV7	JAB1/Mov34/MPN/PAD-1	PITC_026490	0.923458	0.261633
A0A0A2KVV9	Diphosphomevalonate decarboxylase	PITC_071200	0.940152	0.379674
A0A0A2KVW9	K Homology domain, type 1	PITC_071300	1.02584	0.701462
A0A0A2KVX0	Alpha-D-phosphohexomutase superfamily	PITC_028630	1.14497	0.195289
A0A0A2KVY1	Tetratricopeptide-like helical	PITC_080100	0.996449	0.981632
A0A0A2KVY2	Uncharacterized protein	PITC_026740	0.798825	0.494966
A0A0A2KVY5	Zinc finger, RING/FYVE/PHD-type	PITC_071450	1.23751	0.544312
A0A0A2KVY6	YjgF/Yer057p/UK114 family	PITC_026790	0.322207	0.263561
A0A0A2KVY7	Pyruvate dehydrogenase E1 component subunit alpha	PITC_080150	1.0518	0.521623
A0A0A2KVZ8	Ergosterol biosynthesis ERG4/ERG24	PITC_080250	0.995474	0.987198
A0A0A2KW08	Bifunctional 6-phosphofructo-2-kinase/fructose-2, 6-bisphosphate 2-phosphatase	PITC_080350	1.03573	0.782569
A0A0A2KW11	Zinc finger, RING-type	PITC_080130	0.087406	0.1188
A0A0A2KW20	Peptidase C19, ubiquitin carboxyl-terminal hydrolase 2	PITC_080230	0.956466	0.574934
A0A0A2KW31	Alpha-hydroxy acid dehydrogenase, FMN-dependent	PITC_080330	0.749879	0.164137
A0A0A2KW39	RuvB-like helicase	PITC_069660	1.04907	0.592532
A0A0A2KW42	Mitochondrial escape protein 2	PITC_080430	0.702906	0.230702
A0A0A2KW43	Uncharacterized protein	PITC_080680	1.23545	0.14245
A0A0A2KW60	Uncharacterized protein	PITC_080590	1.18236	0.219406
A0A0A2KW70	Mitochondrial substrate/solute carrier	PITC_075480	1.07859	0.285847
A0A0A2KW78	Aminopeptidase	PITC_080570	0.994757	0.929064
A0A0A2KW82	Peptidase M16, core	PITC_075350	0.929814	0.115543
A0A0A2KW83	NADH-quinone oxidoreductase, chain G, C-terminal	PITC_080620	1.06734	0.255953
A0A0A2KW91	RNA polymerase II, large subunit, CTD	PITC_075450	0.945158	0.56329
A0A0A2KW98	Uncharacterized protein	PITC_075500	1.05436	0.673097
A0A0A2KWA4	Tryptophan synthase	PITC_075550	0.89141	0.280562
A0A0A2KWB5	Uncharacterized protein	PITC_075650	1.13854	0.677889
A0A0A2KWD3	GrpE protein homolog	PITC_075800	0.885134	0.227131
A0A0A2KWD4	SAICAR synthetase	PITC_063190	1.10888	0.348324
A0A0A2KWD7	Eukaryotic translation initiation factor SUI1	PITC_063240	1.13162	0.489629
A0A0A2KWE7	Cytochrome c, class IA/ IB	PITC_075670	0.87418	0.0680548
A0A0A2KWE8	Uncharacterized protein	PITC_062920	0.72206	0.478237
A0A0A2KWF1	4-nitrophenylphosphatase	PITC_062970	1.01008	0.943799
A0A0A2KWF2	Pre-mRNA splicing factor PRP21-like protein	PITC_063440	0.789028	0.170301
A0A0A2KWF7	Sulfate adenylyltransferase	MET3	0.932303	0.709366
A0A0A2KWF8	Cystathionine beta-synthase, core	PITC_063070	1.16412	0.617089
A0A0A2KWG0	Uncharacterized protein	PITC_063540	0.512412	0.283752
A0A0A2KWG9	Phosphatidylinositol-4-phosphate 5-kinase, core	PITC_063640	0.811661	0.345871
A0A0A2KWH4	Uncharacterized protein	PITC_063270	1.54491	0.064059
A0A0A2KWH7	Nucleotide-binding, alpha-beta plait	PITC_063320	1.05674	0.373724
A0A0A2KWI4	DNA-binding TFAR19-related protein	PITC_063420	0.880235	0.274552
A0A0A2KWJ3	Complex 1 LYR protein	PITC_063520	0.431861	0.107607
A0A0A2KWM2	Helicase, C-terminal	PITC_062660	1.00549	0.904448
A0A0A2KWN3	Peptidoglycan-binding Lysin subgroup	PITC_062760	0.690236	0.151448
A0A0A2KWP9	Uncharacterized protein	PITC_076720	1.11437	0.128476
A0A0A2KWS1	Uncharacterized protein	PITC_021520	0.913292	0.775693
A0A0A2KWS5	DNA-binding SAP	PITC_076970	1.03618	0.8391
A0A0A2LGE9	Beta-glucosidase	PITC_058850	1.09792	0.813977
A0A0A2KWT7	Nop14-like protein	PITC_050820	1.19059	0.215229
A0A0A2KWU1	ATPase, AAA-type, core	PITC_050870	0.525451	0.0873782
A0A0A2KWU2	Hydrophobin	PITC_077120	3.21689	0.114914
A0A0A2KWV1	Uncharacterized protein	PITC_050970	0.734048	0.268101
A0A0A2KWZ0	Ubiquitinyl hydrolase 1	PITC_050550	0.836257	0.419655
A0A0A2KWZ1	Small nuclear ribonucleoprotein G	PITC_051330	1.3032	0.405998
A0A0A2KWZ4	Spermidine/spermine synthases family	PITC_078210	0.477938	0.0622881
A0A0A2KX17	Protein disulfide-isomerase	PITC_050700	0.95413	0.685461
A0A0A2KX29	Helicase, C-terminal	PITC_050570	0.998495	0.995478
A0A0A2KX34	Molybdenum cofactor biosynthesis, MoeB	PITC_050620	1.10008	0.508962
A0A0A2KX58	Nucleotide-binding, alpha-beta plait	PITC_051090	1.01204	0.92031
A0A0A2KX81	Creatinase	PITC_078680	0.837347	0.174782
A0A0A2KX82	Helicase, C-terminal	PITC_051690	0.653446	0.169382
A0A0A2KXB5	Uncharacterized protein	PITC_076440	0.921227	0.646116
A0A0A2KXC0	VHS subgroup	PITC_076490	0.946782	0.726767
A0A0A2KXC4	Uncharacterized protein	PITC_044450	1.02272	0.885778
A0A0A2KXC7	Uncharacterized protein	PITC_076590	1.90036	0.0705488
A0A0A2KXD1	Peptidase T1A, proteasome beta-subunit	PITC_044500	1.2704	0.266156
A0A0A2KXE4	Glycosyl transferase, family 2	PITC_078550	0.720436	0.105457
A0A0A2KXE5	GMP synthase, C-terminal	PITC_044430	1.02941	0.748052
A0A0A2KXE6	Ubiquitin-conjugating enzyme, E2	PITC_076410	0.881338	0.680717
A0A0A2KXE9	Ribosomal protein S18	PITC_044650	1.00629	0.86778
A0A0A2KXF3	Uncharacterized protein	PITC_078650	0.291894	0.339297
A0A0A2KXF5	Glycosyl transferase, family 39	PITC_075080	1.07578	0.341893
A0A0A2KXG0	Uncharacterized protein family UPF0061	PITC_075130	1.08974	0.489199
A0A0A2KXG6	RNA-processing protein, HAT helix	PITC_044630	1.23639	0.125645
A0A0A2KXH7	Uncharacterized protein	PITC_075050	1.05766	0.534342
A0A0A2KXJ0	Eukaryotic molybdopterin oxidoreductase	PITC_017410	0.524694	0.135064
A0A0A2KXJ1	Uncharacterized protein	PITC_075200	0.968735	0.967381
A0A0A2KXJ6	JAB1/Mov34/MPN/PAD-1	PITC_075250	0.936071	0.563145
A0A0A2KXK2	Mitochondrial substrate/solute carrier	PITC_075300	0.953875	0.711678
A0A0A2KXM1	Uncharacterized protein	PITC_017520	1.59161	0.17118
A0A0A2KXP7	Ribosome biogenesis protein TSR3	TSR3	1.09179	0.278764
A0A0A2KXQ3	Uncharacterized protein	PITC_027010	0.822263	0.20522
A0A0A2KXS0	RNA-processing protein, HAT helix	PITC_026840	0.954292	0.476385
A0A0A2KXT1	High mobility group, HMG-I/HMG-Y	PITC_027460	0.839405	0.540831
A0A0A2KXT4	Mitochondrial outer membrane transport complex, Tom37/metaxin	PITC_056280	0.728195	0.230562
A0A0A2KXT5	Cell wall beta-glucan synthesis	PITC_027510	0.98086	0.8759
A0A0A2KXT9	Putative polysaccharide biosynthesis protein	PITC_027140	0.980148	0.937399
A0A0A2KXU0	Fungal G-protein, alpha subunit	PITC_056330	0.901927	0.262525
A0A0A2KXU3	Glucose-6-phosphate 1-epimerase	PITC_027190	1.00038	0.995759
A0A0A2KXV1	MICOS complex subunit MIC10	PITC_056250	1.06691	0.130304
A0A0A2KXV3	40S ribosomal protein S12	PITC_027810	1.12393	0.173596
A0A0A2KXW2	Peroxisomal biogenesis factor 11	PITC_095830	0.753558	0.162156
A0A0A2KXX1	Ribosomal protein S19e	PITC_027640	1.04429	0.714465
A0A0A2KXX2	Lysine--tRNA ligase	PITC_095980	1.0172	0.756687
A0A0A2KXX3	Spermidine/spermine synthases family	PITC_056480	0.909005	0.0892981
A0A0A2KXX4	HEAT, type 2	PITC_027960	1.03123	0.609367
A0A0A2KXX5	Dehydrogenase, multihelical	PITC_056530	0.938617	0.826594
A0A0A2KXX8	Glycosyl transferase, family 8	PITC_028010	0.776403	0.446025
A0A0A2KY00	CDR ABC transporter	PITC_095420	0.790905	0.074896
A0A0A2KY06	tRNA synthetase, B5-domain	PITC_027940	0.996115	0.972287
A0A0A2KY11	Nucleoporin Nup54	PITC_056980	1.03182	0.863719
A0A0A2KY14	Uncharacterized protein	PITC_095620	0.829624	0.235335
A0A0A2KY17	Uncharacterized protein	PITC_056400	0.998151	0.993184
A0A0A2KY18	Peptide methionine sulfoxide reductase MrsB	PITC_095670	0.72335	0.0523925
A0A0A2KY26	Ergosterol biosynthesis ERG4/ERG24	PITC_028140	0.877804	0.782116
A0A0A2KY29	Six-hairpin glycosidase	PITC_096290	0.773157	0.190804
A0A0A2KY36	Neuraminidase	PITC_028240	1.36472	0.283007
A0A0A2KY38	NADH dehydrogenase, subunit C	PITC_096390	1.03978	0.428607
A0A0A2KY40	Ribosomal protein L7Ae/L30e/S12e/Gadd45	PITC_056650	0.935441	0.307184
A0A0A2KY41	DNA helicase, ATP-dependent, Ku type	PITC_028290	0.940528	0.798947
A0A0A2KY48	mRNA splicing factor, thioredoxin-like U5 snRNP	PITC_028340	1.77933	0.0561867
A0A0A2KY57	Ves allergen	PITC_057380	1.18594	0.49849
A0A0A2KY58	ATPase, F0/V0 complex, subunit C	PITC_028440	1.03656	0.821609
A0A0A2KY67	Nuclear pore protein 84/107	PITC_057480	0.928386	0.713022
A0A0A2KY69	Uncharacterized protein	PITC_057000	0.623517	0.0972633
A0A0A2KY79	Glycosyl transferase, family 20	PITC_095040	1.01588	0.96175
A0A0A2KY87	Dimeric alpha-beta barrel	PITC_057100	0.74343	0.384802
A0A0A2KYA3	Uncharacterized protein	PITC_095120	1.94648	0.239422
A0A0A2KYB1	Uncharacterized protein	PITC_026430	1.05028	0.647381
A0A0A2KYB5	Histone deacetylase	PITC_026480	1.07842	0.631177
A0A0A2KYB6	ABC transporter, integral membrane type 1	PITC_026160	1.05983	0.441334
A0A0A2KYB9	Aldolase-type TIM barrel	PITC_095270	4.01175	0.129526
A0A0A2KYC0	Ribosomal protein L34Ae	PITC_026210	0.983573	0.782857
A0A0A2KYC7	Tubulin beta chain	PITC_057550	0.89029	0.571728
A0A0A2KYD3	Mago nashi protein	PITC_057600	0.925199	0.806507
A0A0A2KYD5	Nucleotide-binding, alpha-beta plait	PITC_026360	1.10674	0.763752
A0A0A2KYE9	Small GTPase superfamily, ARF/SAR type	PITC_065110	0.490743	0.275485
A0A0A2KYF9	Uncharacterized protein	PITC_065210	0.987325	0.981978
A0A0A2KYG3	Thiamine pyrophosphate enzyme, C-terminal TPP-binding	PITC_028540	0.619588	0.070711
A0A0A2KYH2	Histone H2B	PITC_079500	1.00177	0.981275
A0A0A2KYJ1	Zinc finger, CCCH-type	PITC_065000	0.995995	0.976502
A0A0A2KYJ7	3-hydroxy-3-methylglutaryl coenzyme A synthase	PITC_028570	0.896675	0.564207
A0A0A2KYK4	Pyridoxal phosphate-dependent transferase, major region, subdomain 2	PITC_064860	1.09596	0.522808
A0A0A2KYL5	26S proteasome complex ubiquitin receptor, subunit Rpn13	PITC_061500	0.972594	0.810787
A0A0A2KYL7	Complex 1 LYR protein	PITC_079470	1.01482	0.908441
A0A0A2KYL9	Non-specific serine/threonine protein kinase	PITC_061550	0.89335	0.161654
A0A0A2KYN0	High mobility group, superfamily	PITC_061650	0.984315	0.918306
A0A0A2KYR1	Regulator of chromosome condensation, RCC1	PITC_061950	0.810102	0.324483
A0A0A2KYR8	Elongation factor Tu	PITC_014500	0.992728	0.915711
A0A0A2KYS1	CP2 transcription factor	PITC_062050	1.06416	0.700475
A0A0A2KYS2	Pyridoxal phosphate-dependent transferase, major region, subdomain 2	PITC_075440	0.93995	0.694934
A0A0A2KYS6	Uncharacterized protein	PITC_062100	0.930337	0.773527
A0A0A2KYT7	Ribosomal protein L49/IMG2	PITC_062250	0.901342	0.606353
A0A0A2KYU9	Histone chaperone	PITC_061870	1.11716	0.677587
A0A0A2KYV2	Amino acid transporter, transmembrane	PITC_000280	0.615033	0.098159
A0A0A2KYV5	Citrate synthase	PITC_075470	1.0111	0.815604
A0A0A2KYX5	Uncharacterized protein	PITC_000480	1.95132	0.11487
A0A0A2KYX9	Phenazine biosynthesis PhzF protein	PITC_000530	0.655607	0.108549
A0A0A2KYY2	ATPase GET3	GET3	1.11187	0.327685
A0A0A2KYY6	Coproporphyrinogen III oxidase, aerobic	PITC_075490	0.986981	0.843988
A0A0A2KYY9	Phenylalanyl-tRNA synthetase	PITC_075810	1.04272	0.810322
A0A0A2KZ10	Steroid receptor RNA activator-protein/coat protein complex II, Sec31	PITC_075860	0.999181	0.992096
A0A0A2KZ12	Major facilitator superfamily domain, general substrate transporter	PITC_098100	1.42625	0.346257
A0A0A2KZ29	Uncharacterized protein	PITC_076010	1.05385	0.760231
A0A0A2KZ33	Urease accessory protein UreG	PITC_076060	0.782745	0.206049
A0A0A2KZ38	Zinc finger, RING/FYVE/PHD-type	PITC_045730	0.627691	0.0641907
A0A0A2KZ39	Uncharacterized protein	PITC_098380	1.07813	0.809975
A0A0A2KZ42	Ribosomal protein L30, bacterial-type	PITC_045780	0.592214	0.352129
A0A0A2KZ59	Uncharacterized protein	PITC_075990	1.07309	0.784544
A0A0A2KZ64	Tetratricopeptide-like helical	PITC_076090	0.994299	0.964905
A0A0A2KZ70	Uncharacterized protein	PITC_098200	0.834581	0.1227
A0A0A2KZ76	Nucleosome assembly protein (NAP)	PITC_003310	1.15544	0.0602521
A0A0A2KZB0	Small nuclear ribonucleoprotein Sm D3	PITC_045350	0.773103	0.0612159
A0A0A2KZB2	Adenylate kinase isoenzyme 6 homolog	PITC_003280	1.04871	0.862073
A0A0A2KZB7	Uncharacterized protein	PITC_050880	0.829485	0.15101
A0A0A2KZB8	Uncharacterized protein	PITC_003330	1.28101	0.584275
A0A0A2KZC1	Uncharacterized protein	PITC_050930	0.747592	0.21232
A0A0A2KZC5	Signal recognition particle subunit SRP72	PITC_045550	0.920085	0.292356
A0A0A2KZC8	Uncharacterized protein	PITC_003440	1.28284	0.30781
A0A0A2KZD5	U3 small nucleolar ribonucleoprotein protein MPP10	PITC_003540	1.24464	0.69732
A0A0A2KZD8	Cytidylyltransferase	PITC_003590	0.912702	0.502026
A0A0A2KZD9	Pyridoxal phosphate-dependent transferase, major region, subdomain 2	PITC_054210	0.801789	0.18279
A0A0A2KZE7	Helicase, C-terminal	PITC_053970	0.99444	0.961024
A0A0A2KZE8	Small GTPase superfamily, Rho type	PITC_003380	1.09537	0.666812
A0A0A2KZF7	Sec62/63 complex, subunit Sec66	PITC_050860	0.84736	0.292016
A0A0A2KZF8	Replication protein A subunit	PITC_050560	1.32526	0.371786
A0A0A2KZG9	Uncharacterized protein	PITC_003410	1.18938	0.0796408
A0A0A2KZI1	NADH dehydrogenase [ubiquinone] (Complex I), 21kDa subunit, fungi	PITC_003510	0.886587	0.29219
A0A0A2KZI6	Alkyl hydroperoxide reductase subunit C/ Thiol specific antioxidant	PITC_003560	0.933015	0.549603
A0A0A2KZK7	Oligosaccharyl transferase complex, subunit OST3/OST6	PITC_050590	1.10561	0.209425
A0A0A2KZL4	CoA-binding	PITC_002920	1.12513	0.623594
A0A0A2KZL6	Malate synthase	PITC_002830	1.55747	0.181078
A0A0A2KZL7	Histidine triad (HIT) protein	PITC_002970	1.03375	0.751433
A0A0A2KZM2	Heat shock protein DnaJ, N-terminal	PITC_003020	0.838933	0.424128
A0A0A2KZN2	Pyridoxal phosphate-dependent transferase, major region, subdomain 2	PITC_042830	0.911327	0.457459
A0A0A2KZP7	Translation Initiation factor eIF-4e	PITC_042980	1.07313	0.829134
A0A0A2KZP9	Uncharacterized protein	PITC_085860	0.803008	0.648219
A0A0A2KZQ2	Isoleucine-tRNA ligase, type 1	PITC_043030	1.32015	0.515006
A0A0A2KZQ4	Aconitate hydratase, mitochondrial	PITC_085910	1.21177	0.179613
A0A0A2KZQ5	Short-chain dehydrogenase/reductase SDR	PITC_002850	0.971839	0.468671
A0A0A2KZQ7	Nuclear distribution protein nudF	nudF	2.4204	0.178223
A0A0A2KZR2	Uncharacterized protein	PITC_043130	0.753427	0.104923
A0A0A2KZR4	Aminoglycoside phosphotransferase	PITC_069560	0.490813	0.318468
A0A0A2KZS0	Histidine phosphatase superfamily, clade-2	PITC_043230	0.686597	0.286717
A0A0A2KZU0	Trehalose-6-phosphate synthase	PITC_085930	0.967051	0.707142
A0A0A2KZU1	Thioredoxin-like 2Fe-2S ferredoxin	PITC_040550	0.919495	0.560424
A0A0A2KZU5	Uncharacterized protein	PITC_085980	1.38012	0.313109
A0A0A2KZV1	Aminoacyl-tRNA synthetase, class 1a, anticodon-binding	PITC_086300	1.09675	0.139339
A0A0A2KZX5	Concanavalin A-like lectin/glucanases superfamily	PITC_086550	0.854411	0.249206
A0A0A2KZY0	Uncharacterized protein	PITC_086600	0.575365	0.339423
A0A0A2KZY6	Recombination/repair protein Rad50	PITC_086320	0.790673	0.147459
A0A0A2KZZ3	Ribosome maturation protein SBDS, N-terminal	PITC_085250	1.3527	0.374377
A0A0A2KZZ5	3(2),5-bisphosphate nucleotidase HAL2	PITC_076480	1	1
A0A0A2L005	Vps5 C-terminal	PITC_086520	0.853273	0.33021
A0A0A2L008	Glucose/ribitol dehydrogenase	PITC_085400	1.24862	0.581313
A0A0A2L010	Uncharacterized protein	PITC_086570	1.3412	0.0917836
A0A0A2L016	Carbon-nitrogen hydrolase	PITC_085500	1.12839	0.221755
A0A0A2L018	Uncharacterized protein	PITC_075190	0.524458	0.35212
A0A0A2L021	Dienelactone hydrolase	PITC_085550	1.09471	0.650398
A0A0A2L026	Histidine triad (HIT) protein	PITC_085600	0.944746	0.57232
A0A0A2L027	Uncharacterized protein	PITC_085270	1.1249	0.428858
A0A0A2L028	Uncharacterized protein	PITC_075290	1.04264	0.836508
A0A0A2L032	Uncharacterized protein	PITC_085320	0.710561	0.44417
A0A0A2L037	Altered inheritance of mitochondria protein 24, mitochondrial	PITC_085700	0.848862	0.412625
A0A0A2L039	Aldo/keto reductase	PITC_075120	0.845048	0.206715
A0A0A2L048	Uncharacterized protein	PITC_085520	1.01843	0.861292
A0A0A2L054	Oxidoreductase, N-terminal	PITC_075270	0.750174	0.108978
A0A0A2L061	Sec23/Sec24 beta-sandwich	PITC_085670	0.9881	0.489456
A0A0A2L094	Thioesterase superfamily	PITC_048470	0.580129	0.467648
A0A0A2L0A4	Acyl-CoA N-acyltransferase	PITC_048400	0.621307	0.325562
A0A0A2L0A7	Uncharacterized protein	PITC_044260	0.91787	0.606759
A0A0A2L0B3	Aminomethyltransferase	PITC_048440	0.534568	0.104908
A0A0A2L0H2	Anticodon-binding	PITC_056390	1.3374	0.394026
A0A0A2L0H5	Zinc finger, C2H2	PITC_056440	1.06495	0.760284
A0A0A2L0H7	Uncharacterized protein	PITC_056320	1.08838	0.818008
A0A0A2L0I0	Transketolase	PITC_056540	1.29556	0.0836597
A0A0A2L0I1	L-gulonolactone/D-arabinono-1,4-lactone oxidase	PITC_044190	0.894328	0.472208
A0A0A2L0J8	Multifunctional tryptophan biosynthesis protein	PITC_056370	0.916046	0.522901
A0A0A2L0K5	Transcription factor IIS, N-terminal	PITC_056990	0.865666	0.333732
A0A0A2L0K8	Thiolase-like, subgroup	PITC_057040	1.22853	0.683523
A0A0A2L0L6	Winged helix-turn-helix transcription repressor DNA-binding	PITC_057090	0.906803	0.407282
A0A0A2L0L7	Cytochrome b-c1 complex subunit 8	PITC_056470	0.862171	0.468716
A0A0A2L0N2	Lsm14 N-terminal	PITC_057340	1.17167	0.512537
A0A0A2L0P2	Calcium-transporting ATPase	PITC_057490	0.845137	0.526855
A0A0A2L0P3	Uncharacterized protein	PITC_056920	0.502248	0.149402
A0A0A2L0P6	NADH-ubiquinone oxidoreductase	PITC_056970	1.24897	0.0894156
A0A0A2L0Q4	Heat shock protein 70 family	PITC_057070	0.971222	0.822332
A0A0A2L0R1	Uncharacterized protein	PITC_057740	1.26551	0.0941293
A0A0A2L0S0	Inosine-5-monophosphate dehydrogenase	PITC_038290	0.63085	0.360618
A0A0A2L0T0	Six-hairpin glycosidase	PITC_057370	0.905567	0.351014
A0A0A2L0U6	Ammonium transporter	PITC_057570	0.647098	0.14071
A0A0A2L0X1	Ketol-acid reductoisomerase, mitochondrial	PITC_039130	1.14738	0.223887
A0A0A2L0X6	Ubiquitin-conjugating enzyme, E2	PITC_039180	0.868893	0.211863
A0A0A2L0Y6	Uncharacterized protein	PITC_020890	0.795869	0.367798
A0A0A2L0Z6	Pal1 cell morphology	PITC_039430	0.965674	0.900524
A0A0A2L129	Sas10/Utp3/C1D	PITC_061460	0.698188	0.461099
A0A0A2L138	Aldolase-type TIM barrel	PITC_034930	1.20305	0.117367
A0A0A2L143	Histone H2A	PITC_079490	0.851641	0.304203
A0A0A2L144	Uncharacterized protein	PITC_039400	1.26921	0.445141
A0A0A2L153	Phosphatidylserine decarboxylase proenzyme 2	PSD2	0.805173	0.250732
A0A0A2L169	Uncharacterized protein	PITC_035280	1.11036	0.628254
A0A0A2L170	Sec1-like protein	PITC_039700	1.08743	0.0843787
A0A0A2L175	Uncharacterized protein	PITC_039750	1.0637	0.893875
A0A0A2L176	RNA-processing protein, HAT helix	PITC_061860	0.894241	0.514512
A0A0A2L181	Peptidyl-prolyl cis-trans isomerase	PITC_035380	1.00369	0.974277
A0A0A2L183	Thiamine pyrophosphate enzyme, C-terminal TPP-binding	PITC_061910	0.863022	0.512201
A0A0A2L187	ATPase, AAA-type, core	PITC_061440	1.01504	0.85014
A0A0A2L193	Translation protein SH3-like, subgroup	PITC_061490	1.10675	0.383943
A0A0A2L194	Esterase, SGNH hydrolase-type, subgroup	PITC_035000	0.91776	0.520497
A0A0A2L1A6	Pseudouridine synthase I, TruA	PITC_035630	0.990768	0.93485
A0A0A2L1C1	Heat shock protein DnaJ, N-terminal	PITC_035780	0.929876	0.776064
A0A0A2L1C6	Uncharacterized protein	PITC_035350	0.93509	0.722654
A0A0A2L1D0	Ribosomal protein L14b/L23e	PITC_035400	1.16253	0.510372
A0A0A2L1D4	Conserved oligomeric Golgi complex, subunit 3	PITC_061940	1.0419	0.772968
A0A0A2L1E2	U3 snoRNA associated	PITC_016480	1.38349	0.159416
A0A0A2L1F2	Serine hydroxymethyltransferase	PITC_015410	1.20467	0.0615476
A0A0A2L1F4	Glycoside hydrolase, superfamily	PITC_062140	1.52341	0.154896
A0A0A2L1F7	Uncharacterized protein	PITC_016530	1.06193	0.447725
A0A0A2L1G3	Malic enzyme	PITC_035800	1.03012	0.753585
A0A0A2L1G7	Eukaryotic translation initiation factor 3 subunit E	INT6	1.01805	0.852993
A0A0A2L1H6	Mitochondrial substrate/solute carrier	PITC_016450	0.910252	0.761036
A0A0A2L1H9	FAD-dependent pyridine nucleotide-disulfide oxidoreductase	PITC_014750	1.05074	0.223054
A0A0A2L1I1	Alpha/beta hydrolase fold-3	PITC_016780	1.10067	0.522231
A0A0A2L1J7	Cytochrome c oxidase assembly protein CtaG/Cox11	PITC_016600	1.06757	0.661108
A0A0A2L1K8	ATPase, F1 complex, OSCP/delta subunit	PITC_016700	1.05689	0.250302
A0A0A2L1L3	Pyruvate carboxyltransferase	PITC_016750	1.07065	0.598103
A0A0A2L1M3	Acyltransferase ChoActase/COT/CPT	PITC_016850	1.12627	0.477284
A0A0A2L1N3	Cerato-platanin	PITC_016950	1.33402	0.634236
A0A0A2L1P0	Coronin	PITC_098340	0.864487	0.0685231
A0A0A2L1P9	Alpha-1,4 glucan phosphorylase	PITC_062450	0.972365	0.754425
A0A0A2L1Q7	WASH complex, F-actin capping protein, alpha subunit	PITC_017200	0.912125	0.67736
A0A0A2L1Q9	Uncharacterized protein	PITC_062410	1.27	0.560434
A0A0A2L1R5	Aldo/keto reductase	PITC_017300	1.02968	0.805842
A0A0A2L1R9	Nucleotide-binding, alpha-beta plait	PITC_097180	1.00537	0.97499
A0A0A2L1T8	Mitogen-activated protein kinase	PITC_062470	1.14742	0.12147
A0A0A2L1V4	Aminoacyl-tRNA synthetase, class II	PITC_003370	1.09209	0.351911
A0A0A2L1V7	Helicase, C-terminal	PITC_097430	0.821362	0.333903
A0A0A2L1W3	Dilute	PITC_003300	0.928183	0.404426
A0A0A2L1W5	Anaphase-promoting complex subunit 4	PITC_097530	0.937307	0.868279
A0A0A2L1W8	Nucleoporin, Nup133/Nup155-like, N-terminal	PITC_003450	0.958372	0.768758
A0A0A2L1X4	Uncharacterized protein	PITC_097630	1.59799	0.345182
A0A0A2L1X8	Glutaredoxin	PITC_003600	1.00289	0.979943
A0A0A2L1Y1	Uncharacterized protein family UPF0646	PITC_097730	1.32384	0.487536
A0A0A2L1Y5	Ceramide very long chain fatty acid hydroxylase	PITC_097780	0.67865	0.23043
A0A0A2L1Z3	Alcohol dehydrogenase, C-terminal	PITC_097450	1.13736	0.565462
A0A0A2L1Z6	Necrosis inducing protein	PITC_097880	1.21592	0.382811
A0A0A2L1Z8	Uncharacterized protein	PITC_002960	0.778647	0.276288
A0A0A2L201	40S ribosomal protein S1	RPS1	1.05479	0.447061
A0A0A2L202	Lon protease homolog, mitochondrial	PIM1	0.940269	0.419902
A0A0A2L206	NADH-ubiquinone oxidoreductase, 20 Kd subunit	PITC_003480	0.902503	0.768005
A0A0A2L209	Auxin efflux carrier	PITC_097600	1.50914	0.189111
A0A0A2L225	Mitochondrial import inner membrane translocase subunit TIM44	PITC_021850	0.839602	0.201921
A0A0A2L228	Citrate synthase	PITC_002790	0.92732	0.804729
A0A0A2L230	Glutamine synthetase, beta-Grasp	PITC_002840	0.793116	0.21062
A0A0A2L231	Glycosyl transferase, family 1	PITC_021900	1.02647	0.851624
A0A0A2L235	Cobalamin (Vitamin B12) biosynthesis CobW-like, C-terminal	PITC_002990	1.72102	0.214205
A0A0A2L241	Putative domain NUC173	PITC_003090	0.935117	0.71357
A0A0A2L255	Mediator of RNA polymerase II transcription subunit 17	MED17	1.40644	0.512416
A0A0A2L258	TRAPP II complex, Trs120	PITC_055510	0.753939	0.153771
A0A0A2L261	Proteasome subunit alpha type	PITC_055560	0.881322	0.0896566
A0A0A2L265	Uncharacterized protein	PITC_055610	1.02635	0.690034
A0A0A2L268	Imidazoleglycerol-phosphate dehydratase	PITC_055660	1.08709	0.666875
A0A0A2L284	Uncharacterized protein	PITC_086110	1.00928	0.914253
A0A0A2L297	Nucleic acid-binding, OB-fold	PITC_085950	0.908457	0.658868
A0A0A2L299	Plectin/S10, N-terminal	PITC_086260	1.09174	0.232995
A0A0A2L2A3	Uncharacterized protein	PITC_086310	0.863028	0.677022
A0A0A2L2B7	Chitin synthase	PITC_084390	1.27275	0.220484
A0A0A2L2C3	Uncharacterized protein	PITC_086510	1.38619	0.258291
A0A0A2L2C5	Uncharacterized protein	PITC_084490	1.65524	0.305853
A0A0A2L2C8	Methylmalonate-semialdehyde dehydrogenase	PITC_086560	0.808921	0.435594
A0A0A2L2D6	Mitochondrial substrate/solute carrier	PITC_084640	0.97167	0.90789
A0A0A2L2E5	Reticulon-like protein	PITC_084740	0.838406	0.147865
A0A0A2L2F6	tRNA ligase	PITC_022370	1.03792	0.878901
A0A0A2L2G2	Carboxypeptidase	PITC_084940	1.39549	0.0852185
A0A0A2L2G6	Aldolase-type TIM barrel	PITC_084360	0.911736	0.762886
A0A0A2L2G7	Uncharacterized protein	PITC_084990	2.69796	0.0566852
A0A0A2L2H8	Transmembrane 9 superfamily member	PITC_084510	0.970172	0.843056
A0A0A2L2J5	Uncharacterized protein	PITC_085610	1.00211	0.93726
A0A0A2L2K4	Uncharacterized protein	PITC_085440	0.910754	0.509493
A0A0A2L2K5	Actin-binding, cofilin/tropomyosin type	PITC_038200	0.868782	0.131035
A0A0A2L2L0	Superoxide dismutase	PITC_069590	0.761062	0.362791
A0A0A2L2M0	Uncharacterized protein	PITC_085590	0.803104	0.180185
A0A0A2L2M6	Glutamate decarboxylase	PITC_085010	1.10981	0.260147
A0A0A2L2N5	Cleavage/polyadenylation specificity factor, A subunit, C-terminal	PITC_085110	1.1023	0.404359
A0A0A2L2P1	Proteinase inhibitor I9	PITC_008610	0.859103	0.136834
A0A0A2L2P9	Protein transport protein sec16	PITC_031300	1.53375	0.315108
A0A0A2L2S3	Uncharacterized protein	PITC_019740	0.870314	0.303067
A0A0A2L2S4	Uncharacterized protein	PITC_065860	1.00093	0.995811
A0A0A2L2S6	Adenylyl-sulfate kinase	PITC_048480	1.04142	0.819627
A0A0A2L2T0	Prefoldin	PITC_048360	1.13394	0.552344
A0A0A2L2T5	Peptidylprolyl isomerase	PITC_065960	1.25489	0.139115
A0A0A2L2T6	Prolyl-tRNA synthetase, class IIa, bacterial-type	PITC_048410	0.85432	0.438195
A0A0A2L2U6	Cystathionine beta-lyase, eukaryotic	PITC_066060	1.6	0.110841
A0A0A2L2U8	ABC transporter, integral membrane type 1	PITC_008530	0.991508	0.949975
A0A0A2L2V8	Amidohydrolase 2	PITC_019450	0.721638	0.214685
A0A0A2L2W0	Uncharacterized protein	PITC_008680	1.49657	0.104061
A0A0A2L2W5	Uncharacterized protein	PITC_008730	0.696587	0.379361
A0A0A2L2X9	Nucleosome assembly protein (NAP)	PITC_008880	1.27465	0.0849553
A0A0A2L2Y1	Oxoglutarate/iron-dependent dioxygenase	PITC_019700	1.27141	0.257264
A0A0A2L2Y3	Uncharacterized protein	PITC_008930	1.527	0.497666
A0A0A2L2Y7	Fatty acid hydroxylase	PITC_066460	2.05628	0.283117
A0A0A2L2Z4	Small GTPase superfamily, ARF/SAR type	PITC_044180	1.25677	0.36827
A0A0A2L309	Cell-cycle control medial ring component	PITC_021610	0.839587	0.281528
A0A0A2L319	Helicase, C-terminal	PITC_044160	1.15795	0.759041
A0A0A2L324	Heat shock protein DnaJ, N-terminal	PITC_044210	1.18176	0.362731
A0A0A2L358	Polycystin cation channel, PKD1/PKD2	PITC_061390	0.648299	0.127624
A0A0A2L370	Thioesterase superfamily	PITC_021580	0.771175	0.448378
A0A0A2L380	2-oxoisovalerate dehydrogenase subunit alpha	PITC_099290	1.01489	0.964611
A0A0A2L389	Uncharacterized protein	PITC_098860	1.07459	0.477886
A0A0A2L396	Armadillo-like helical	PITC_099370	0.96736	0.580078
A0A0A2L399	Ribosomal protein S4/S9	PITC_080170	0.784579	0.0571159
A0A0A2L3A2	Zinc finger, PHD-type	PITC_098960	1.01297	0.976247
A0A0A2L3A4	Armadillo-like helical	PITC_002120	1.04906	0.704482
A0A0A2L3A8	Alpha/beta hydrolase fold-1	PITC_002170	0.73903	0.153499
A0A0A2L3B4	Ribosomal protein L9/RNase H1, N-terminal	PITC_080320	0.362013	0.189501
A0A0A2L3C8	Uncharacterized protein	PITC_002420	0.725415	0.276444
A0A0A2L3C9	Dihydroxy-acid/6-phosphogluconate dehydratase	PITC_080420	1.19717	0.09823
A0A0A2L3D6	Glycerol-3-phosphate dehydrogenase	PITC_099310	0.972837	0.691012
A0A0A2L3G0	Delta-aminolevulinic acid dehydratase	PITC_099390	1.00579	0.982841
A0A0A2L3G3	Small GTPase superfamily, Rab type	PITC_080560	0.922102	0.520369
A0A0A2L3G9	Palmitoyl protein thioesterase	PITC_039390	0.754244	0.63656
A0A0A2L3H3	Tetratricopeptide-like helical	PITC_002140	0.921694	0.604086
A0A0A2L3H4	GPI inositol-deacylase	PITC_039070	0.655412	0.16022
A0A0A2L3I4	Uncharacterized protein	PITC_002240	1.37661	0.34601
A0A0A2L3I5	Uncharacterized protein	PITC_039640	0.844858	0.378423
A0A0A2L3I7	Uncharacterized protein	PITC_039220	0.917772	0.567419
A0A0A2L3J0	AP complex subunit beta	PITC_002290	0.998599	0.952025
A0A0A2L3J2	Translation factor GUF1, mitochondrial	GUF1	1.18415	0.48772
A0A0A2L3J6	Uncharacterized protein	PITC_039790	0.414275	0.237372
A0A0A2L3L9	Glutamate-cysteine ligase catalytic subunit	PITC_039570	0.968396	0.775499
A0A0A2L3M0	40S ribosomal protein S30	PITC_035140	1.17591	0.4705
A0A0A2L3M5	Acetyl-coenzyme A carboxyltransferase, N-terminal	PITC_035190	1.07892	0.457204
A0A0A2L3M7	Translocon-associated protein (TRAP), alpha subunit	PITC_082860	1.36261	0.326984
A0A0A2L3N5	Uncharacterized protein	PITC_035290	0.975719	0.861761
A0A0A2L3N7	Carbon-nitrogen hydrolase	PITC_002590	0.646215	0.313565
A0A0A2L3P0	Nuclear cap-binding protein subunit 2	PITC_035340	1.18117	0.209871
A0A0A2L3P7	Translation initiation factor IF2/IF5, zinc-binding	PITC_034920	1.03798	0.84858
A0A0A2L3P9	Galactose oxidase/kelch, beta-propeller	PITC_035440	1.05564	0.8958
A0A0A2L3Q2	Heat shock protein DnaJ, N-terminal	PITC_083160	1.02503	0.911268
A0A0A2L3Q6	Small GTPase superfamily, Rab type	PITC_063310	0.944645	0.26033
A0A0A2L3Q8	Exoribonuclease, phosphorolytic domain 1	PITC_035020	0.926257	0.675767
A0A0A2L3S0	Uncharacterized protein	PITC_063460	0.941493	0.622812
A0A0A2L3S6	Aminotransferase, class V/Cysteine desulfurase	PITC_084150	0.924064	0.515668
A0A0A2L3T2	Winged helix-turn-helix transcription repressor DNA-binding	PITC_063610	0.913451	0.332061
A0A0A2L3T5	Uncharacterized protein	PITC_035790	1.19305	0.678912
A0A0A2L3T9	Lysophospholipase	PITC_016340	1.02399	0.948455
A0A0A2L3U5	Helicase, C-terminal	PITC_035420	6.19824	0.540459
A0A0A2L3V2	Alpha-mannosidase	PITC_062700	0.804249	0.433515
A0A0A2L3W7	Legume-like lectin	PITC_016540	1.07132	0.326529
A0A0A2L3W8	FK506-binding protein	PITC_083960	0.948463	0.266293
A0A0A2L3X1	Armadillo-like helical	PITC_082630	0.866498	0.627519
A0A0A2L3X2	MICOS complex subunit	PITC_084010	1.24806	0.313252
A0A0A2L3X6	Heterokaryon incompatibility Het-C	PITC_082680	1.02091	0.944684
A0A0A2L3X9	Uncharacterized protein	PITC_082730	1.05865	0.856236
A0A0A2L3Y7	Ribonucleoprotein LSM domain, eukaryotic/archaea-type	PITC_016370	1.09672	0.443765
A0A0A2L3Y8	Chaperone, tailless complex polypeptide 1	PITC_082830	1.04725	0.429609
A0A0A2L402	Histone deacetylation protein Rxt3	PITC_016840	1.00754	0.983523
A0A0A2L404	PSP1, C-terminal	PITC_031050	1.1905	0.134353
A0A0A2L407	Uncharacterized protein	PITC_016260	1.06223	0.44379
A0A0A2L410	Uncharacterized protein	PITC_083080	1.52759	0.348506
A0A0A2L412	AGC-kinase, C-terminal	PITC_016520	1.1434	0.230952
A0A0A2L413	Uncharacterized protein	PITC_043450	1.78057	0.18658
A0A0A2L434	Retrovirus capsid, N-terminal core	PITC_016720	0.726946	0.339338
A0A0A2L435	Vacuolar protein sorting-associated protein 27	PITC_083380	0.871495	0.732277
A0A0A2L440	Pyridoxal phosphate-dependent transferase, major region, subdomain 2	PITC_016770	1.18213	0.152169
A0A0A2L443	Uncharacterized protein	PITC_083480	1.01607	0.937535
A0A0A2L448	Uncharacterized protein	PITC_083530	1.12577	0.611357
A0A0A2L461	Uncharacterized protein	PITC_083680	1.01976	0.849603
A0A0A2L468	Formyl transferase, N-terminal	PITC_043980	1.07165	0.648601
A0A0A2L471	Transcription factor PAP1	PITC_017070	1.14291	0.39125
A0A0A2L492	Uncharacterized protein	PITC_084030	0.813713	0.666017
A0A0A2L498	Histone-fold	PITC_030820	1.14933	0.627567
A0A0A2L4A4	Cytochrome P450	PITC_030920	0.963383	0.822814
A0A0A2L4A9	Thioredoxin	PITC_097190	1.25761	0.504352
A0A0A2L4B0	Uncharacterized protein	PITC_051450	1.47604	0.201657
A0A0A2L4C8	Cullin homology	PITC_062490	1.01864	0.721441
A0A0A2L4D0	Gelsolin	PITC_051080	1.05808	0.729789
A0A0A2L4D1	Transcription initiation factor TFIID component TAF4	PITC_032000	1.08541	0.678099
A0A0A2L4D4	Acylphosphatase	PITC_043570	1.04948	0.669227
A0A0A2L4E0	Pyruvate carboxyltransferase	PITC_032100	1.11231	0.220552
A0A0A2L4E5	Alcohol dehydrogenase superfamily, zinc-type	PITC_032150	1.57046	0.524718
A0A0A2L4E7	Aldolase-type TIM barrel	PITC_051230	1.48183	0.674671
A0A0A2L4F3	FAD-dependent pyridine nucleotide-disulfide oxidoreductase	PITC_097440	1.02637	0.933312
A0A0A2L4F7	Mitochondrial carrier protein	PITC_097110	0.981563	0.707023
A0A0A2L4G0	Dihydroorotase homodimeric type	PITC_043800	1.12582	0.612417
A0A0A2L4G3	Armadillo-like helical	PITC_097540	1.07714	0.306775
A0A0A2L4I3	Adenylosuccinate synthetase	PITC_097420	1.14403	0.0850068
A0A0A2L4I4	Coatomer subunit delta	PITC_097740	0.930131	0.661022
A0A0A2L4I8	Maf-like protein	PITC_097470	0.975995	0.700628
A0A0A2L4I9	Cytidylyltransferase	PITC_051760	1.45593	0.0628083
A0A0A2L4J1	Calycin	PITC_031520	0.860817	0.496093
A0A0A2L4J2	Amidase	PITC_047050	0.869817	0.569691
A0A0A2L4K1	Senescence/spartin-associated	PITC_047150	0.932767	0.777295
A0A0A2L4K4	NADH:ubiquinone oxidoreductase, subunit NDUFB4	PITC_031720	0.778612	0.43185
A0A0A2L4M7	Uncharacterized protein	PITC_047400	1.4541	0.257048
A0A0A2L4M9	DNA-directed RNA polymerase subunit beta	PITC_044470	0.59287	0.117943
A0A0A2L4N3	Uncharacterized protein	PITC_044520	0.829848	0.26189
A0A0A2L4N4	Alpha-amylase, fungi	PITC_021910	1.18839	0.521192
A0A0A2L4P3	rRNA adenine N(6)-methyltransferase	PITC_044620	1.083	0.755636
A0A0A2L4P4	Helicase, C-terminal	PITC_032170	1.10097	0.733277
A0A0A2L4P5	Translation machinery-associated protein 20	PITC_022010	0.890847	0.558019
A0A0A2L4Q2	Histidine phosphatase superfamily, clade-2	PITC_032270	1.11891	0.411537
A0A0A2L4Q5	Tetratricopeptide-like helical	PITC_021840	0.893287	0.240071
A0A0A2L4Q6	Ribosomal protein S25	PITC_032320	1.01409	0.802526
A0A0A2L4R1	Glutathione S-transferase, N-terminal	PITC_032370	0.755702	0.299716
A0A0A2L4R5	Polyketide synthase, enoylreductase	PITC_032420	1.41204	0.555221
A0A0A2L4S6	Uncharacterized protein	PITC_047020	0.993193	0.928696
A0A0A2L4S8	Branched-chain-amino-acid aminotransferase	PITC_069820	1.01785	0.901225
A0A0A2L4T5	Uncharacterized protein	PITC_022360	0.966013	0.854098
A0A0A2L4U1	Aspartate aminotransferase	PITC_084350	0.973738	0.765287
A0A0A2L4V1	Transcription factor IIA, alpha/beta subunit	PITC_047270	0.70971	0.294151
A0A0A2L4V2	Thiolase, C-terminal	PITC_084550	1.1227	0.186236
A0A0A2L4V4	Aldolase-type TIM barrel	PITC_022140	1.18767	0.61636
A0A0A2L4W0	Extracellular membrane protein, CFEM domain, fungi	PITC_084650	0.958689	0.819718
A0A0A2L4W1	DNA-directed RNA polymerase subunit	PITC_047370	0.733291	0.289293
A0A0A2L4X2	Uncharacterized protein	PITC_084330	1.71825	0.211663
A0A0A2L4X8	Ribosome maturation protein SBDS, N-terminal	PITC_084950	1.20746	0.0747824
A0A0A2L4Y0	Flavin monooxygenase FMO	PITC_084480	3.14067	0.161476
A0A0A2L4Y4	Kinesin-like protein	PITC_084530	1.19639	0.113993
A0A0A2L4Y6	Sulfatase	PITC_085050	0.787191	0.469279
A0A0A2L4Z0	Ubiquitin supergroup	PITC_085100	1.00182	0.990722
A0A0A2L4Z6	Cystathionine beta-synthase, core	PITC_026880	0.907893	0.652491
A0A0A2L4Z9	Histidine phosphatase superfamily, clade-1	PITC_026930	1.31099	0.181803
A0A0A2L505	Fumarate reductase, C-terminal	PITC_026980	1.07222	0.160286
A0A0A2L508	Uncharacterized protein	PITC_084830	0.820834	0.291754
A0A0A2L509	Acyl-CoA N-acyltransferase	PITC_027030	0.947599	0.823299
A0A0A2L513	Tetratricopeptide TPR2	PITC_084880	1.13675	0.203372
A0A0A2L525	Uncharacterized protein	PITC_085030	0.638552	0.278395
A0A0A2L528	Oxidoreductase, N-terminal	PITC_072700	1.12169	0.158876
A0A0A2L531	Uncharacterized protein	PITC_072750	0.687368	0.443527
A0A0A2L532	Glycosyl transferase, family 15	PITC_019780	0.6033	0.137425
A0A0A2L542	Casein kinase II subunit beta	PITC_069840	0.973686	0.795145
A0A0A2L547	Uncharacterized protein	PITC_008470	0.932039	0.877768
A0A0A2L548	Senescence marker protein-30 (SMP-30)	PITC_027480	0.755214	0.366015
A0A0A2L551	Aldo/keto reductase	PITC_010750	1.21232	0.0526368
A0A0A2L552	Uncharacterized protein	PITC_027530	0.704672	0.338676
A0A0A2L553	Aldo/keto reductase	PITC_011230	1.11043	0.541316
A0A0A2L557	Armadillo-like helical	PITC_027580	1.19451	0.241895
A0A0A2L560	Dihydroxy-acid dehydratase	PITC_027630	1.68258	0.0808685
A0A0A2L561	Kynurenine formamidase	PITC_010800	0.776783	0.0877723
A0A0A2L571	RNA-induced silencing complex, nuclease component Tudor-SN	PITC_008670	0.928778	0.32012
A0A0A2L577	Small GTPase superfamily, Ras type	PITC_019810	0.755195	0.195785
A0A0A2L580	AdoMet-dependent rRNA methyltransferase SPB1	SPB1	1.06568	0.604368
A0A0A2L582	Bax inhibitor 1-like protein	PITC_008770	0.761855	0.391768
A0A0A2L585	Mannose-6-phosphate isomerase	PITC_011100	1.19591	0.407346
A0A0A2L590	Uncharacterized protein	PITC_011150	0.957361	0.388401
A0A0A2L592	t-SNARE	PITC_008870	0.985424	0.907581
A0A0A2L599	Ribosomal protein L4/L1e	PITC_008970	1.04274	0.768537
A0A0A2L5A6	FMN-binding split barrel-like protein	PITC_001460	1.40406	0.272316
A0A0A2L5A8	Initiation factor 2B-like protein	PITC_019160	0.934454	0.602597
A0A0A2L5B8	Uncharacterized protein	PITC_008800	1.17832	0.132417
A0A0A2L5D0	Translin, C-terminal	PITC_028330	1.15714	0.201508
A0A0A2L5D3	Aspartate-semialdehyde dehydrogenase	PITC_001300	1.04514	0.727929
A0A0A2L5E5	Uncharacterized protein	PITC_019190	0.780501	0.293917
A0A0A2L5E7	Nucleotide-binding, alpha-beta plait	PITC_001860	0.724567	0.535257
A0A0A2L5F1	Mitochondrial substrate/solute carrier	PITC_019560	1.20489	0.508785
A0A0A2L5F7	Formate-tetrahydrofolate ligase, FTHFS	PITC_001960	0.945261	0.542
A0A0A2L5G0	Eukaryotic rRNA processing	PITC_019660	0.857833	0.206638
A0A0A2L5G8	Winged helix-turn-helix transcription repressor DNA-binding	PITC_001520	0.90423	0.185195
A0A0A2L5H2	Dimeric alpha-beta barrel	PITC_019440	1.32296	0.0814317
A0A0A2L5H6	Nucleic acid-binding, OB-fold	PITC_061380	1.13334	0.185612
A0A0A2L5I4	Uncharacterized protein	PITC_001670	0.865196	0.417385
A0A0A2L5I9	Uncharacterized protein	PITC_081260	0.884115	0.821663
A0A0A2L5J8	Nop2p	PITC_021620	1.11774	0.507255
A0A0A2L5J9	High mobility group, superfamily	PITC_010920	1.11866	0.191761
A0A0A2L5K1	Alkaline phosphatase	PITC_026150	0.771999	0.266337
A0A0A2L5K2	Aldo/keto reductase	PITC_080730	0.930756	0.695088
A0A0A2L5K3	ATPase inhibitor, IATP, mitochondria	PITC_099740	1.24147	0.55525
A0A0A2L5K5	Band 7 protein	PITC_061310	0.656162	0.0972075
A0A0A2L5K8	Protein transport protein Sec61 subunit beta	PITC_080780	0.697856	0.0971842
A0A0A2L5L0	Proliferating cell nuclear antigen	PITC_080830	1.13729	0.37261
A0A0A2L5M3	Bax inhibitor 1-like protein	PITC_026350	0.988536	0.968623
A0A0A2L5M6	Patatin-like phospholipase domain-containing protein	PITC_080980	1.03339	0.79438
A0A0A2L5M8	ATPase inhibitor, IATP, mitochondria	PITC_026400	0.930719	0.627349
A0A0A2L5N0	Ribosomal protein L37	PITC_001380	1.19113	0.200847
A0A0A2L5N1	Sterile alpha motif, type 2	PITC_081030	0.976533	0.898997
A0A0A2L5N3	Sterile alpha motif, type 2	PITC_026450	1.24596	0.152235
A0A0A2L5N4	LUC7-like protein	PITC_098950	0.822988	0.485817
A0A0A2L5N5	Winged helix-turn-helix transcription repressor DNA-binding	PITC_001430	1.24799	0.278195
A0A0A2L5N6	Heat shock protein DnaJ, N-terminal	PITC_081080	0.803424	0.239776
A0A0A2L5N7	Uncharacterized protein	PITC_099720	0.577492	0.151036
A0A0A2L5P1	Acyl-CoA N-acyltransferase	PITC_081130	1.8601	0.405165
A0A0A2L5P3	Glycoside hydrolase, family 28	PITC_081180	1.04049	0.814904
A0A0A2L5Q7	Ribosomal protein S4/S9	PITC_001170	1.02279	0.86353
A0A0A2L5R1	2-methoxy-6-polyprenyl-1,4-benzoquinol methylase, mitochondrial	COQ5	1.27838	0.336262
A0A0A2L5R2	Protein translocase SEC61 complex, gamma subunit	PITC_001220	0.86435	0.340294
A0A0A2L5R3	Syntaxin, N-terminal	PITC_081520	0.869087	0.522426
A0A0A2L5R5	Peroxidase	PITC_026750	0.759231	0.211212
A0A0A2L5R9	Uncharacterized protein	PITC_081570	0.565006	0.213465
A0A0A2L5S1	Translation elongation/initiation factor/Ribosomal, beta-barrel	PITC_001730	1.33519	0.13569
A0A0A2L5T4	Uncharacterized protein	PITC_099080	0.822834	0.321626
A0A0A2L5U5	Uncharacterized protein	PITC_028660	0.763524	0.0922446
A0A0A2L5U7	Zinc finger, CCCH-type	PITC_081890	1.23571	0.470463
A0A0A2L5V0	Aldolase-type TIM barrel	PITC_001540	0.842985	0.518021
A0A0A2L5V7	Glycoside hydrolase, superfamily	PITC_002130	0.883524	0.131111
A0A0A2L5W5	V-type proton ATPase subunit	PITC_098850	0.976491	0.876434
A0A0A2L5W7	Small GTPase superfamily, Rab type	PITC_082090	0.886752	0.475509
A0A0A2L5W8	Tubulin binding cofactor C	PITC_002230	1.09068	0.438034
A0A0A2L5Y6	Uncharacterized protein	PITC_002110	1.02634	0.904672
A0A0A2L5Z6	26S proteasome non-ATPase regulatory subunit Rpn12	PITC_002210	0.928188	0.200638
A0A0A2L5Z7	Small GTPase superfamily, ARF/SAR type	PITC_080950	0.913852	0.444322
A0A0A2L5Z8	Gamma interferon inducible lysosomal thiol reductase GILT	PITC_082390	0.863347	0.724491
A0A0A2L600	Bifunctional cytochrome P450/NADPH--P450 reductase	PITC_002530	1.14028	0.367409
A0A0A2L602	Coatomer subunit alpha	PITC_002260	1.01033	0.847681
A0A0A2L603	Helicase, C-terminal	PITC_082440	2.56295	0.357107
A0A0A2L605	3-methyl-2-oxobutanoate hydroxymethyltransferase	PITC_081050	0.972051	0.898238
A0A0A2L607	Tryptophan synthase beta subunit-like PLP-dependent enzymes superfamily	PITC_002310	1.14903	0.0908146
A0A0A2L610	Uroporphyrinogen decarboxylase	PITC_081100	1.04563	0.702583
A0A0A2L611	Ribosomal protein S10	PITC_002630	1.14142	0.159
A0A0A2L622	Eukaryotic translation initiation factor 3 subunit A	TIF32	1.12051	0.198819
A0A0A2L628	Ribosomal protein L10e	PITC_081440	1.01448	0.92775
A0A0A2L637	Uncharacterized protein	PITC_002610	1.50063	0.347773
A0A0A2L641	Transcription elongation factor, TFIIS-like protein	PITC_081590	1.0009	0.987231
A0A0A2L643	Uncharacterized protein	PITC_098600	1.02884	0.809717
A0A0A2L655	40S ribosomal protein S0	RPS0	1.18814	0.0531108
A0A0A2L656	Zinc finger, NHR/GATA-type	PITC_084240	0.814836	0.169246
A0A0A2L657	Nucleotide-binding, alpha-beta plait	PITC_081860	0.927629	0.680474
A0A0A2L659	Mitochondrial fission 1 protein	PITC_084170	0.716226	0.214263
A0A0A2L663	DNA-binding HORMA	PITC_082620	1.15066	0.635458
A0A0A2L667	Phytanoyl-CoA dioxygenase	PITC_082670	1.05551	0.875271
A0A0A2L671	alpha-1,2-Mannosidase	PITC_050370	0.772296	0.0876177
A0A0A2L673	Polyketide synthase, enoylreductase	PITC_075530	0.987553	0.870041
A0A0A2L675	Proline-tRNA ligase, class IIa, archaeal-type	PITC_082820	1.19634	0.177088
A0A0A2L679	CMP/dCMP deaminase, zinc-binding	PITC_075580	1.72094	0.0980136
A0A0A2L689	Uncharacterized protein	PITC_050520	1.05151	0.64982
A0A0A2L692	JAB1/Mov34/MPN/PAD-1	PITC_083120	0.897005	0.451027
A0A0A2L693	DNA-directed RNA polymerase, dimerization	PITC_055050	1.30394	0.0775052
A0A0A2L6A1	Transcription initiation factor IIA, gamma subunit	PITC_082360	1.53457	0.247203
A0A0A2L6A8	Cytochrome c oxidase subunit	PITC_075830	0.918604	0.115104
A0A0A2L6B3	Uncharacterized protein	PITC_042450	0.804805	0.392472
A0A0A2L6B5	Arabinan endo-1,5-alpha-L-arabinosidase	PITC_083420	2.42624	0.409627
A0A0A2L6C3	Heat shock protein 70 family	PITC_083520	0.88082	0.400422
A0A0A2L6D3	Zinc finger, U1-type	PITC_083670	1.3538	0.486488
A0A0A2L6D8	Peroxiredoxin, AhpC-type	PITC_083720	1.16722	0.176283
A0A0A2L6E2	Peptidase M20	PITC_083770	1.20124	0.526951
A0A0A2L6E3	Cytochrome b5	PITC_083400	0.797205	0.167957
A0A0A2L6E6	1,3-beta-glucanosyltransferase	PITC_098570	1.84382	0.124296
A0A0A2L6E8	Neutrophil cytosol factor 2 p67phox	PITC_083450	0.905776	0.26722
A0A0A2L6F1	Translation elongation factor EF1A/initiation factor IF2gamma, C-terminal	PITC_083500	0.874524	0.164063
A0A0A2L6F6	Serine/threonine-protein phosphatase 2A activator	PITC_083920	0.964075	0.785553
A0A0A2L6F9	Aldose 1-/Glucose-6-phosphate 1-epimerase	PITC_098670	3.00271	0.201536
A0A0A2L6G1	26S proteasome regulatory subunit RPN2	PITC_030090	1.01757	0.807299
A0A0A2L6G2	Histidine phosphatase superfamily, clade-1	PITC_083650	1.18171	0.775705
A0A0A2L6H3	Prefoldin	PITC_030810	0.983136	0.895766
A0A0A2L6H4	Nucleic acid-binding, OB-fold	PITC_030240	0.706602	0.356289
A0A0A2L6I4	Signal recognition particle subunit SRP68	PITC_030910	1.04106	0.432847
A0A0A2L6I5	Uncharacterized protein	PITC_083900	0.898146	0.451799
A0A0A2L6J3	Eukaryotic translation initiation factor 5A	PITC_031010	1.0034	0.981834
A0A0A2L6J5	Aldehyde dehydrogenase, C-terminal	PITC_030490	1.08949	0.505632
A0A0A2L6J8	Elongation factor G, mitochondrial	MEF1	0.994276	0.975476
A0A0A2L6K5	Dolichyl-diphosphooligosaccharide--protein glycosyltransferase subunit OST2	PITC_030790	1.23486	0.0713933
A0A0A2L6L7	Trans-aconitate 2-methyltransferase, C-terminal	PITC_050490	1.11249	0.243774
A0A0A2L6L8	Translation elongation/initiation factor/Ribosomal, beta-barrel	PITC_030940	1.04537	0.753653
A0A0A2L6M3	Uncharacterized protein	PITC_043610	0.85772	0.288202
A0A0A2L6N7	Translation elongation/initiation factor/Ribosomal, beta-barrel	PITC_029940	1.0774	0.78527
A0A0A2L6Q0	Electron transfer flavoprotein, alpha/beta-subunit, N-terminal	PITC_033460	0.957162	0.627189
A0A0A2L6Q8	Peptidase S33	PITC_043640	1.16472	0.450298
A0A0A2L6R3	Rax2	PITC_033610	0.809386	0.251092
A0A0A2L6R5	Glycoside hydrolase, family 35	PITC_043670	1.94481	0.13044
A0A0A2L6R6	U2 snRNP auxiliary factor large subunit	PITC_033660	0.991734	0.930921
A0A0A2L6R9	Uncharacterized protein	PITC_043720	0.781163	0.117557
A0A0A2L6S0	Nucleotide-binding, alpha-beta plait	PITC_033710	0.984101	0.789298
A0A0A2L6S1	Serine/threonine-protein phosphatase	PITC_044040	0.931413	0.191902
A0A0A2L6S2	Tetratricopeptide-like helical	PITC_050660	0.904947	0.228871
A0A0A2L6S7	Cation efflux protein	PITC_033810	1.03149	0.912059
A0A0A2L6T3	Aldehyde/histidinol dehydrogenase	PITC_043870	1.11996	0.686405
A0A0A2L6U2	Transcription elongation factor SPT5	PITC_030060	0.876651	0.146675
A0A0A2L6V6	Mannose-P-dolichol utilization defect 1 protein	PITC_030210	0.809784	0.406433
A0A0A2L6W1	Transketolase, N-terminal	PITC_032780	1.32192	0.0995447
A0A0A2L6Y0	Uncharacterized protein	PITC_030510	0.841444	0.435353
A0A0A2L6Y4	Prp18	PITC_031740	1.56972	0.424525
A0A0A2L6Y5	MICOS complex subunit MIC60	PITC_030560	1.02012	0.693344
A0A0A2L6Z7	Glycoside hydrolase, superfamily	PITC_033130	1.53714	0.163402
A0A0A2L6Z9	Anticodon-binding	PITC_032110	1.00413	0.974208
A0A0A2L705	Winged helix-turn-helix transcription repressor DNA-binding	PITC_033230	1.10872	0.612891
A0A0A2L712	Uncharacterized protein family UPF0120	PITC_032210	1.17883	0.448146
A0A0A2L718	Zinc finger, RING/FYVE/PHD-type	PITC_029960	1.18951	0.271719
A0A0A2L726	AMP-dependent synthetase/ligase	PITC_032090	0.834926	0.64591
A0A0A2L736	Uncharacterized protein	PITC_033530	1.12432	0.243545
A0A0A2L741	ATPase assembly factor ATP10, mitochondria	PITC_039950	1.1278	0.73804
A0A0A2L742	Septin	PITC_033630	0.984905	0.870022
A0A0A2L747	Ribosomal protein S13/S15, N-terminal	PITC_033680	1.09666	0.440716
A0A0A2L748	Cobalamin (Vitamin B12) biosynthesis CobW-like, C-terminal	PITC_032290	1.20743	0.667755
A0A0A2L750	Uncharacterized protein	PITC_047010	0.202125	0.0727151
A0A0A2L762	Uncharacterized protein	PITC_033830	1.09569	0.548545
A0A0A2L764	Uncharacterized protein	PITC_047160	2.25247	0.523191
A0A0A2L768	Heat shock protein Hsp90, N-terminal	PITC_033880	0.858944	0.172805
A0A0A2L772	Uncharacterized protein	PITC_058660	1.03412	0.891811
A0A0A2L776	Zinc finger, C2H2	PITC_047260	1.18573	0.525263
A0A0A2L782	Acyl-CoA dehydrogenase, N-terminal	PITC_047090	0.99721	0.983806
A0A0A2L784	Carboxylic ester hydrolase	PITC_032650	1.07292	0.883932
A0A0A2L790	Uncharacterized protein	PITC_047190	0.976688	0.829044
A0A0A2L7A0	5-aminolevulinate synthase	PITC_032850	1.12784	0.887208
A0A0A2L7A1	tRNA(His) guanylyltransferase	PITC_047460	0.981258	0.947528
A0A0A2L7A5	Major facilitator superfamily domain, general substrate transporter	PITC_032900	0.942673	0.428998
A0A0A2L7A6	U3 small nucleolar RNA-associated protein 11	PITC_047510	1.32585	0.303568
A0A0A2L7C7	Adenylate kinase	ADK1	1.15202	0.225337
A0A0A2L7D1	Autophagy-related protein	PITC_075310	0.212376	0.208926
A0A0A2L7H0	Uncharacterized protein	PITC_039970	0.844879	0.226768
A0A0A2L7H2	Armadillo-like helical	PITC_069810	1.01988	0.811674
A0A0A2L7H9	Uncharacterized protein	PITC_077200	0.989226	0.887998
A0A0A2L7I2	Nucleotide-binding, alpha-beta plait	PITC_069910	1.0368	0.868776
A0A0A2L7I3	MIF4-like, type 1/2/3	PITC_006000	1.05983	0.606679
A0A0A2L7I7	AICARFT/IMPCHase bienzyme	PITC_006050	1.15625	0.0897321
A0A0A2L7J1	Ribosome biogenesis protein YTM1	YTM1	0.317324	0.369817
A0A0A2L7J2	Uncharacterized protein	PITC_058630	1.13557	0.281105
A0A0A2L7J4	Peptidase M48	PITC_006150	0.782784	0.154707
A0A0A2L7J6	Phospholipase/carboxylesterase/thioesterase	PITC_058680	0.771994	0.103504
A0A0A2L7J7	NADH dehydrogenase [ubiquinone] (Complex I), alpha subcomplex, subunit 2	PITC_058730	0.835985	0.22295
A0A0A2L7K6	Short-chain dehydrogenase/reductase SDR	PITC_073350	0.77934	0.116727
A0A0A2L7K8	GLUT4 regulating protein TUG	PITC_006300	1.38232	0.0777677
A0A0A2L7M2	Major facilitator superfamily domain, general substrate transporter	PITC_006450	1.28318	0.364093
A0A0A2L7M7	Uncharacterized protein	PITC_011410	1.24027	0.560177
A0A0A2L7N3	YAP-binding/Alf4/Glomulin	PITC_072760	0.980454	0.886379
A0A0A2L7N8	Nucleolar 27S pre-rRNA processing, Urb2/Npa2, C-terminal	PITC_056260	1.09973	0.727627
A0A0A2L7Q8	Glutathione-dependent formaldehyde-activating enzyme/centromere protein V	PITC_011710	0.992473	0.976004
A0A0A2L7Q9	Eukaryotic translation initiation factor 3 subunit H	PITC_010810	1.14463	0.122776
A0A0A2L7R5	Actin cortical patch SUR7/pH-response regulator PalI	PITC_016190	1.11658	0.626668
A0A0A2L7R6	Uncharacterized protein	PITC_011810	0.982741	0.884233
A0A0A2L7R9	Nucleoporin Nup188	PITC_056360	1.46938	0.186684
A0A0A2L7S0	Uncharacterized protein	PITC_010960	1.2252	0.474977
A0A0A2L7S8	von Willebrand factor, type A	PITC_011910	0.955695	0.751117
A0A0A2L7S9	Casein kinase II subunit beta	PITC_010790	0.865327	0.473725
A0A0A2L7T1	Sulfide quinone-reductase	PITC_010840	1.1915	0.0778215
A0A0A2L7T6	Prohibitin	PITC_056460	0.804397	0.0574055
A0A0A2L7T8	Uncharacterized protein	PITC_010940	1.01615	0.885126
A0A0A2L7U8	Uncharacterized protein	PITC_056610	0.802019	0.465579
A0A0A2L7U9	Dimeric alpha-beta barrel	PITC_001470	1.23016	0.379797
A0A0A2L7V2	Mitotic checkpoint	PITC_056660	0.913983	0.636435
A0A0A2L7W3	Uncharacterized protein	PITC_006070	1.03485	0.910693
A0A0A2L7W4	Uncharacterized protein	PITC_091870	1.01747	0.784584
A0A0A2L7W9	Peptidase M16, core	PITC_006120	1.21345	0.453733
A0A0A2L7X1	Nucleotide-binding, alpha-beta plait	PITC_001210	0.926868	0.560786
A0A0A2L7X6	Uncharacterized protein	PITC_006170	1.00463	0.980217
A0A0A2L7X8	Uncharacterized protein	PITC_001500	0.972302	0.937943
A0A0A2L7Z0	Uncharacterized protein	PITC_006270	0.916045	0.823345
A0A0A2L7Z6	Alpha/beta hydrolase fold-1	PITC_006320	0.721578	0.244389
A0A0A2L803	Uncharacterized protein	PITC_001240	0.843227	0.165075
A0A0A2L805	Isocitrate dehydrogenase [NADP]	PITC_001970	1.18286	0.398067
A0A0A2L808	40S ribosomal protein S4	PITC_001290	1.15481	0.163617
A0A0A2L818	NACHT nucleoside triphosphatase	PITC_001800	1.41862	0.0738882
A0A0A2L820	Phosphoserine phosphatase, domain 2	PITC_001580	0.856128	0.15535
A0A0A2L823	Gamma-glutamylcyclotransferase	PITC_001850	1.05439	0.745454
A0A0A2L824	Short-chain dehydrogenase/reductase SDR	PITC_006520	0.847208	0.4306
A0A0A2L828	Translation initiation factor IF2/IF5, zinc-binding	PITC_001900	1.08562	0.570648
A0A0A2L831	Uncharacterized protein	PITC_006570	1.03144	0.936023
A0A0A2L833	Eukaryotic translation initiation factor 3 subunit I	TIF34	1.03237	0.624337
A0A0A2L834	Selenoprotein, Rdx type	PITC_081270	1.02915	0.829797
A0A0A2L835	Ubiquitin supergroup	PITC_057460	0.751614	0.11395
A0A0A2L842	Uncharacterized protein	PITC_006700	1.24202	0.556492
A0A0A2L849	Coatomer subunit beta	PITC_057610	0.982676	0.814371
A0A0A2L861	Methylenetetrahydrofolate reductase	PITC_099440	1.00577	0.963066
A0A0A2L865	Zinc finger, PHD-type	PITC_081300	0.860386	0.534682
A0A0A2L866	Glycoside hydrolase, superfamily	PITC_037080	1.05086	0.405282
A0A0A2L871	DNA helicase	PITC_081350	1.28523	0.483749
A0A0A2L874	S-(hydroxymethyl)glutathione dehydrogenase	PITC_037180	1.14095	0.101522
A0A0A2L887	CMP/dCMP deaminase, zinc-binding	PITC_081090	0.861682	0.384453
A0A0A2L889	Oxoglutarate/iron-dependent dioxygenase	PITC_037380	1.00119	0.9958
A0A0A2L895	Uncharacterized protein	PITC_081190	0.499332	0.404449
A0A0A2L8B2	60S acidic ribosomal protein P0	PITC_081120	1.05922	0.594601
A0A0A2L8B3	Translation elongation/initiation factor/Ribosomal, beta-barrel	PITC_091890	1.1053	0.197373
A0A0A2L8B7	Uncharacterized protein	PITC_081530	1.11707	0.834587
A0A0A2L8D0	Citrate synthase-like, core	PITC_017970	1.00796	0.948137
A0A0A2L8D1	Nucleotide-binding, alpha-beta plait	PITC_081630	1.23993	0.0647351
A0A0A2L8D4	Uncharacterized protein	PITC_018020	1.16204	0.555752
A0A0A2L8D5	Synthesis of cytochrome c oxidase, Sco1/Sco2	PITC_081460	0.848729	0.659384
A0A0A2L8D6	ATPase, AAA-type, core	PITC_050240	1.21868	0.491079
A0A0A2L8D7	Catechol dioxygenase, N-terminal	PITC_081680	2.40047	0.209411
A0A0A2L8E0	HAD-superfamily hydrolase, subfamily IA, variant 3	PITC_018070	1.26998	0.324171
A0A0A2L8F4	D-amino-acid oxidase	PITC_081900	0.831913	0.46479
A0A0A2L8G2	Synaptobrevin	PITC_036550	0.883981	0.17618
A0A0A2L8G8	Uncharacterized protein	PITC_081830	2.19106	0.0577785
A0A0A2L8H0	Elongation factor 1 beta central acidic region, eukaryote	PITC_061430	1.1315	0.311548
A0A0A2L8H4	HSP20-like chaperone	PITC_081880	0.872891	0.562889
A0A0A2L8I4	Small GTPase superfamily, Rho type	PITC_081980	0.948874	0.778162
A0A0A2L8J0	Uncharacterized protein	PITC_082030	1.06995	0.707862
A0A0A2L8J3	Uncharacterized protein	PITC_036950	1.00311	0.988933
A0A0A2L8J5	Uncharacterized protein	PITC_061680	0.964569	0.939907
A0A0A2L8K1	Flavodoxin/nitric oxide synthase	PITC_037050	1.10023	0.368348
A0A0A2L8L2	Histidine phosphatase superfamily, clade-2	PITC_073190	0.780532	0.528987
A0A0A2L8L3	Myo-inositol-1-phosphate synthase	PITC_037200	1.60098	0.102061
A0A0A2L8L5	Lethal giant larvae (Lgl)-like, C-terminal	PITC_061880	0.779012	0.130568
A0A0A2L8L6	Polyketide synthase, enoylreductase	PITC_037250	1.16499	0.365848
A0A0A2L8M1	Purine nucleoside permease	PITC_037300	1.04625	0.68577
A0A0A2L8M5	Uncharacterized protein	PITC_061980	0.958466	0.731687
A0A0A2L8N0	Uncharacterized protein	PITC_088710	0.897191	0.743338
A0A0A2L8N6	Tetratricopeptide-like helical	PITC_062080	0.30398	0.46361
A0A0A2L8P2	Ribosomal protein S27a	PITC_062130	1.10602	0.383525
A0A0A2L8Q9	Glutamine-tRNA synthetase, class Ib	PITC_089010	1.11122	0.266468
A0A0A2L8R2	Uncharacterized protein	PITC_017940	0.565075	0.379779
A0A0A2L8R8	ATPase, F1/A1 complex, alpha subunit, N-terminal	PITC_089110	1.04634	0.879117
A0A0A2L8S0	Acyl-CoA desaturase	PITC_098660	1.09699	0.91309
A0A0A2L8S3	Winged helix-turn-helix transcription repressor DNA-binding	PITC_089160	1.01591	0.851879
A0A0A2L8S5	Phosphatidate cytidylyltransferase	PITC_098710	0.752333	0.22253
A0A0A2L8T0	Serine/threonine-protein phosphatase	PITC_018140	1.07559	0.419269
A0A0A2L8U3	Cleavage/polyadenylation specificity factor, A subunit, C-terminal	PITC_018290	0.785001	0.258318
A0A0A2L8U4	S15/NS1, RNA-binding	PITC_098740	0.77631	0.091635
A0A0A2L8V1	Uncharacterized protein	PITC_050430	1.18677	0.709797
A0A0A2L8V8	Peptidyl-prolyl cis-trans isomerase	PITC_050480	0.928555	0.5566
A0A0A2L8W1	Zinc finger, BED-type predicted	PITC_072910	0.905094	0.503624
A0A0A2L8W3	Uncharacterized protein	PITC_050530	0.745274	0.212479
A0A0A2L8X3	Polyketide synthase, enoylreductase	PITC_050510	0.906554	0.343281
A0A0A2L8X5	Polyketide synthase, enoylreductase	PITC_098030	0.877179	0.782857
A0A0A2L8X6	Annexin, type fungal XIV	PITC_055110	0.932244	0.567697
A0A0A2L8Y3	Armadillo-like helical	PITC_088410	1.01952	0.773816
A0A0A2L8Y5	DNA-binding SAP	PITC_055090	0.922679	0.515275
A0A0A2L8Y8	Uncharacterized protein	PITC_088460	1.10737	0.619329
A0A0A2L8Z4	Histone H4	PITC_055190	0.933763	0.31786
A0A0A2L900	Helicase, C-terminal	PITC_088680	1.99682	0.137566
A0A0A2L902	Peptide chain release factor eRF1/aRF1	PITC_087740	1.10134	0.191184
A0A0A2L907	G10 protein	PITC_087790	1.21751	0.0830726
A0A0A2L908	Translation elongation/initiation factor/Ribosomal, beta-barrel	PITC_088830	1.16731	0.566776
A0A0A2L926	Tetrapyrrole methylase, subdomain 1	PITC_091350	0.899604	0.245817
A0A0A2L928	Phosphoacetylglucosamine mutase	PITC_089080	1.07469	0.257309
A0A0A2L940	Cutinase	PITC_030230	0.873839	0.640071
A0A0A2L941	Mitogen-activated protein kinase	PITC_030500	0.605443	0.317257
A0A0A2L949	Glycylpeptide N-tetradecanoyltransferase	PITC_030600	1.02216	0.660808
A0A0A2L951	Inosine triphosphate pyrophosphatase	PITC_003290	1.11227	0.381194
A0A0A2L953	Tyrosine--tRNA ligase	PITC_030380	0.626634	0.226139
A0A0A2L955	Catechol dioxygenase, N-terminal	PITC_091600	1.20516	0.549903
A0A0A2L956	Pescadillo homolog	NOP7	0.94416	0.837598
A0A0A2L967	Alcohol dehydrogenase superfamily, zinc-type	PITC_091700	1.26504	0.135014
A0A0A2L971	Bestrophin/UPF0187	PITC_029850	0.65702	0.108834
A0A0A2L973	Aldehyde dehydrogenase, C-terminal	PITC_088130	1.85932	0.121106
A0A0A2L975	Cobalamin (Vitamin B12) biosynthesis CobW-like, C-terminal	PITC_030730	1.03602	0.867341
A0A0A2L983	Vps16, N-terminal	PITC_029830	1.07977	0.444242
A0A0A2L989	Protein DOM34 homolog	PITC_088280	1.20844	0.374898
A0A0A2L990	Uncharacterized protein	PITC_003520	1.31923	0.31238
A0A0A2L993	U1 small nuclear ribonucleoprotein A/U2 small nuclear ribonucleoprotein B	PITC_090060	0.947401	0.715834
A0A0A2L997	T-complex protein 1 subunit eta	PITC_088330	0.945472	0.377234
A0A0A2L999	FACT complex subunit POB3	PITC_033620	0.944838	0.47451
A0A0A2L9A1	Fumarylacetoacetase, C-terminal-like protein	PITC_090110	0.821158	0.458242
A0A0A2L9A2	40S ribosomal protein S26	PITC_088380	0.903499	0.672495
A0A0A2L9A3	Ribosomal protein L1	PITC_033450	1.01563	0.895346
A0A0A2L9B2	Peptidase C50, separase	PITC_033770	0.997635	0.988798
A0A0A2L9B4	Isocitrate dehydrogenase [NAD] subunit, mitochondrial	PITC_090210	0.952741	0.449436
A0A0A2L9C2	Nuclear transport factor 2, Eukaryote	PITC_033870	0.972705	0.819296
A0A0A2L9C3	Methylthioribose-1-phosphate isomerase	MRI1	0.930507	0.521542
A0A0A2L9C6	Inositol-1-monophosphatase	PITC_090360	0.986512	0.949855
A0A0A2L9C9	Mob1/phocein	PITC_002980	1.16723	0.10121
A0A0A2L9D4	Uncharacterized protein	PITC_003030	0.906541	0.182339
A0A0A2L9D5	Uncharacterized protein	PITC_090460	0.782621	0.374792
A0A0A2L9D6	Carbohydrate kinase, FGGY, N-terminal	PITC_033800	2.07431	0.126444
A0A0A2L9D9	U6 snRNA-associated Sm-like protein LSm1	LSM1	0.966192	0.874273
A0A0A2L9E3	Succinyl-CoA:3-ketoacid-coenzyme A transferase	PITC_090560	1.24726	0.210794
A0A0A2L9F4	Glycine cleavage system P protein	PITC_090710	1.27926	0.340104
A0A0A2L9F5	Aspartokinase	PITC_087810	1.03663	0.867824
A0A0A2L9F6	Uncharacterized protein	PITC_032840	1.72142	0.202427
A0A0A2L9F9	Peptidase S28	PITC_090760	0.996043	0.990432
A0A0A2L9G2	Sodium/hydrogen exchanger	PITC_032890	0.536847	0.193271
A0A0A2L9G7	Uncharacterized protein	PITC_032940	1.608	0.0596805
A0A0A2L9H0	Uncharacterized protein	PITC_002860	0.651262	0.504376
A0A0A2L9I2	FMN-binding split barrel-like protein	PITC_091370	2.16826	0.0608505
A0A0A2L9I3	Alcohol dehydrogenase superfamily, zinc-type	PITC_032870	0.990975	0.966206
A0A0A2L9I4	Pentafunctional AROM polypeptide	PITC_091060	1.11692	0.0699261
A0A0A2L9J5	DNA-directed RNA polymerase, RPB5 subunit	PITC_091470	0.833541	0.610865
A0A0A2L9J7	ATPase, AAA-type, core	PITC_089710	0.933844	0.320876
A0A0A2L9K2	Peptidase M16, core	PITC_091520	1.10065	0.147429
A0A0A2L9L0	Eisosome protein 1	PITC_089860	0.819458	0.423076
A0A0A2L9L1	Ribosomal protein L7A/L8	PITC_085990	1.09023	0.326181
A0A0A2L9L5	PAN2-PAN3 deadenylation complex subunit PAN3	PAN3	2.0805	0.0616951
A0A0A2L9M2	Short-chain dehydrogenase/reductase SDR	PITC_091670	1.35237	0.13938
A0A0A2L9M6	60S ribosomal protein L27	PITC_089200	0.978134	0.877257
A0A0A2L9N0	Elongation factor 1-alpha	PITC_089250	1.07014	0.434387
A0A0A2L9N4	Protein phosphatase 2C	PITC_089300	1.05273	0.56691
A0A0A2L9N7	MIF4-like, type 1/2/3	PITC_033420	0.93629	0.764473
A0A0A2L9N8	Uncharacterized protein family UPF0662	PITC_089350	0.911877	0.601902
A0A0A2L9P2	Histidine phosphatase superfamily, clade-1	PITC_039840	1.06776	0.780694
A0A0A2L9P7	Uncharacterized protein	PITC_039890	0.833703	0.144286
A0A0A2L9Q0	Isocitrate lyase	PITC_058570	1.11609	0.753475
A0A0A2L9Q3	Pyridoxal phosphate phosphatase-like protein	PITC_086380	1.0553	0.731858
A0A0A2L9Q6	Uncharacterized protein	PITC_039990	1.33293	0.180609
A0A0A2L9Q9	Leucine-rich repeat, typical subtype	PITC_086430	0.725362	0.267046
A0A0A2L9R6	Rho GTPase activation protein	PITC_090180	1.15108	0.412143
A0A0A2L9R9	Methylthioribulose-1-phosphate dehydratase	MDE1	0.777591	0.20516
A0A0A2L9S2	Uncharacterized protein family UPF0434/Trm112	PITC_090280	0.544533	0.0930575
A0A0A2L9S5	Dynamitin subunit 2	PITC_086580	0.948175	0.711162
A0A0A2L9S7	Small-subunit processome, Utp21	PITC_090330	0.994324	0.965227
A0A0A2L9T9	Ribosomal protein 60S	PITC_005040	1.1854	0.0790634
A0A0A2L9U3	Glycoside hydrolase, family 28	PITC_058750	1.39072	0.13738
A0A0A2L9U6	GTP-binding nuclear protein	PITC_085280	1.02878	0.724577
A0A0A2L9V1	Uncharacterized protein	PITC_011350	1.49083	0.0556978
A0A0A2L9V4	Armadillo-like helical	PITC_005190	0.893665	0.127947
A0A0A2L9V7	Chaperone DnaK	PITC_005240	0.897191	0.283088
A0A0A2L9W6	Glycosyl hydrolase family 32, C-terminal	PITC_090780	1.09821	0.467535
A0A0A2L9W7	Aromatic amino acid beta-eliminating lyase/threonine aldolase	PITC_011450	0.805792	0.287858
A0A0A2L9W8	Gaa1-like, GPI transamidase component	PITC_085530	0.974558	0.902008
A0A0A2L9X5	U2 auxiliary factor small subunit	PITC_090880	1.22758	0.287326
A0A0A2L9X7	Mitogen-activated protein kinase	PITC_085630	1.03035	0.827409
A0A0A2L9X8	Non-specific serine/threonine protein kinase	PITC_004560	1.03208	0.756883
A0A0A2L9Y5	Glucose/ribitol dehydrogenase	PITC_011600	1.04639	0.678781
A0A0A2L9Y6	Isoleucine-tRNA ligase, type 2	PITC_091030	0.934719	0.394286
A0A0A2L9Z3	Prephenate dehydrogenase	PITC_004710	1.50709	0.235838
A0A0A2L9Z4	Histone H4	PITC_091130	0.918754	0.666588
A0A0A2L9Z9	Eukaryotic translation initiation factor 3 subunit L	PITC_004760	1.14524	0.30837
A0A0A2LA01	Eukaryotic translation initiation factor 3 subunit J	HCR1	0.862879	0.479096
A0A0A2LA15	Uncharacterized protein	PITC_003780	0.950529	0.798141
A0A0A2LA22	3-beta hydroxysteroid dehydrogenase/isomerase	PITC_011950	0.765977	0.237082
A0A0A2LA23	Heat shock protein DnaJ, N-terminal	PITC_089980	1.21192	0.550486
A0A0A2LA25	Glutathione S-transferase/chloride channel, C-terminal	PITC_003880	0.872881	0.234747
A0A0A2LA28	Uncharacterized protein	PITC_089170	0.99261	0.956498
A0A0A2LA35	Uncharacterized protein	PITC_089270	1.11118	0.619412
A0A0A2LA45	CheY-like superfamily	PITC_012030	0.830595	0.661733
A0A0A2LA48	Ribose/galactose isomerase	PITC_004080	1.411	0.129419
A0A0A2LA49	Insulin-induced protein family	PITC_006060	1.05044	0.827834
A0A0A2LA50	Glutaredoxin	PITC_012080	1.19536	0.380132
A0A0A2LA55	Protein YOP1	PITC_005990	0.451902	0.266215
A0A0A2LA58	Translation elongation/initiation factor/Ribosomal, beta-barrel	PITC_006160	0.959027	0.591547
A0A0A2LA60	Peptidase S8/S53, subtilisin/kexin/sedolisin	PITC_006040	0.824713	0.608927
A0A0A2LA62	Uncharacterized protein	PITC_089570	1.13902	0.333954
A0A0A2LA63	Small-subunit processome, Utp13	PITC_006210	0.914076	0.681327
A0A0A2LA67	Uncharacterized protein	PITC_006090	0.735938	0.129529
A0A0A2LA73	Uncharacterized protein	PITC_004330	0.90617	0.198855
A0A0A2LA75	Proteasome subunit beta	PITC_006310	1.2571	0.13253
A0A0A2LA76	Helicase, C-terminal	PITC_004380	1.19707	0.253724
A0A0A2LA80	Uricase	PITC_004430	0.760958	0.254642
A0A0A2LA83	Proteasome subunit beta	PITC_006240	0.879788	0.195227
A0A0A2LA93	Uncharacterized protein	PITC_005010	1.14121	0.446936
A0A0A2LA96	Pectinesterase, catalytic	PITC_006390	1.19796	0.226046
A0A0A2LA97	Arf GTPase activating protein	PITC_005670	0.961355	0.687921
A0A0A2LA98	ATP-dependent (S)-NAD(P)H-hydrate dehydratase	PITC_005060	0.911213	0.453522
A0A0A2LAA6	Uncharacterized protein	PITC_005160	0.917104	0.609567
A0A0A2LAA9	Aldolase-type TIM barrel	PITC_005770	0.867755	0.65888
A0A0A2LAB1	Uncharacterized protein	PITC_044100	0.920963	0.75351
A0A0A2LAB4	Pyridoxal phosphate-dependent transferase, major region, subdomain 1	PITC_005820	0.789618	0.143679
A0A0A2LAB9	Mitochondrial genome maintenance MGM101	PITC_005870	0.893115	0.333093
A0A0A2LAC0	Short-chain dehydrogenase/reductase SDR	PITC_006740	0.680015	0.192156
A0A0A2LAC4	Aldehyde dehydrogenase, N-terminal	PITC_005920	1.04569	0.67104
A0A0A2LAC8	Ribosomal protein L7Ae/L30e/S12e/Gadd45	PITC_005970	1.03218	0.792828
A0A0A2LAD1	Uncharacterized protein	PITC_004530	0.688133	0.168319
A0A0A2LAD7	DNA-directed RNA polymerase subunit beta	PITC_024380	1.58142	0.249868
A0A0A2LAE1	V-type proton ATPase subunit F	PITC_099410	0.997929	0.982507
A0A0A2LAE3	Heat shock chaperonin-binding	PITC_024430	0.838784	0.346828
A0A0A2LAE9	Uncharacterized protein	PITC_004780	0.960176	0.677928
A0A0A2LAF1	NAD-dependent epimerase/dehydratase	PITC_004830	0.902753	0.399021
A0A0A2LAF9	Uncharacterized protein	PITC_023490	1.36413	0.243852
A0A0A2LAG0	K Homology domain, type 1	PITC_091780	1.13857	0.150027
A0A0A2LAG4	Polyketide synthase, enoylreductase	PITC_023540	1.15561	0.475825
A0A0A2LAG5	Tubulin alpha chain	PITC_003900	0.915299	0.622169
A0A0A2LAH0	ATP12, ATPase F1F0-assembly protein	PITC_023590	1.12258	0.66508
A0A0A2LAH9	Isocitrate and isopropylmalate dehydrogenases family	PITC_004050	0.721699	0.10624
A0A0A2LAI0	YjgF/Yer057p/UK114 family	PITC_023690	1.0417	0.637691
A0A0A2LAI4	Aldolase-type TIM barrel	PITC_004100	1.09297	0.296429
A0A0A2LAI7	Uncharacterized protein	PITC_023740	1.6988	0.0600407
A0A0A2LAK4	Uncharacterized protein	PITC_050210	0.912536	0.549823
A0A0A2LAK5	Isopentenyl-diphosphate delta-isomerase, type 1	PITC_036390	0.873269	0.324188
A0A0A2LAL5	Ribosomal protein L26/L24P, eukaryotic/archaeal	PITC_036540	0.991866	0.944825
A0A0A2LAM1	ATPase, F1 complex, delta/epsilon subunit, N-terminal	PITC_036640	0.964162	0.812199
A0A0A2LAM4	Oligosaccaryltransferase	PITC_036520	1.04655	0.750996
A0A0A2LAP1	Nucleotide-binding, alpha-beta plait	PITC_005640	0.809878	0.0593974
A0A0A2LAP7	FAD dependent oxidoreductase	PITC_036820	1.29845	0.52703
A0A0A2LAP9	TFIID subunit, WD40-associated region	PITC_036990	0.99283	0.959538
A0A0A2LAQ5	Putative NPL4, zinc-binding	PITC_037040	1.0609	0.73328
A0A0A2LAR3	WASH complex, F-actin capping protein, beta subunit	PITC_036970	0.98898	0.937187
A0A0A2LAS6	Nicotinate phosphoribosyltransferase	PITC_024340	0.963915	0.891466
A0A0A2LAT3	Uncharacterized protein	PITC_037170	0.927101	0.578114
A0A0A2LAT8	FAD linked oxidase, N-terminal	PITC_037390	0.831285	0.52459
A0A0A2LAV4	Lariat debranching enzyme, C-terminal	PITC_017680	1.22111	0.65668
A0A0A2LAV5	NADH:ubiquinone oxidoreductase, B18 subunit	PITC_039560	1.0373	0.745102
A0A0A2LAV9	Appr-1-p processing	PITC_039610	0.908525	0.623245
A0A0A2LAW0	UTP--glucose-1-phosphate uridylyltransferase	PITC_024450	1.10104	0.269831
A0A0A2LAW2	Isocitrate and isopropylmalate dehydrogenases family	PITC_093040	1.22464	0.0951741
A0A0A2LAW5	Molybdenum cofactor biosynthesis, MoeB	PITC_017780	0.826948	0.70563
A0A0A2LAX0	Zinc finger, ZPR1-type	PITC_017710	1.12682	0.293345
A0A0A2LAX1	Malic enzyme	PITC_017830	1.21189	0.0860831
A0A0A2LAY0	Armadillo-like helical	PITC_034910	1.18065	0.274653
A0A0A2LAY1	Ribose 5-phosphate isomerase, type A	PITC_017930	0.935437	0.517136
A0A0A2LAY6	ATP-grasp fold, subdomain 2	PITC_017980	1.02324	0.785514
A0A0A2LAZ6	Chaperonin Cpn10	PITC_018010	0.917165	0.459251
A0A0A2LB01	Extracellular Endonuclease, subunit A	PITC_035110	0.884679	0.253632
A0A0A2LB07	3-hydroxy-3-methylglutaryl coenzyme A reductase	PITC_092420	1.40077	0.259892
A0A0A2LB11	Acyl-CoA dehydrogenase, N-terminal	PITC_018160	1.96293	0.141551
A0A0A2LB16	Dehydrogenase, multihelical	PITC_018330	1.17163	0.66458
A0A0A2LB17	CheY-like superfamily	PITC_092520	0.70167	0.212422
A0A0A2LB18	Adenine phosphoribosyl transferase	PITC_023710	0.874635	0.37016
A0A0A2LB22	Uncharacterized protein	PITC_018260	1.58951	0.302204
A0A0A2LB25	LisH dimerization motif, subgroup	PITC_023760	0.982985	0.929261
A0A0A2LB28	Peptidase M28	PITC_072900	0.814228	0.37877
A0A0A2LB29	FAD linked oxidase, N-terminal	PITC_092670	1.17454	0.563291
A0A0A2LB35	HSP20-like chaperone	PITC_092720	0.846843	0.119697
[truncated: 596 more rows]

## Sheet: Presence or absence proteins
Protein	Protein Name	Gene Name
A0A0A2LEG0	E3 ubiquitin protein ligase	PITC_068020
A0A0A2KL74	Uncharacterized protein	PITC_064410
A0A0A2L3H1	Kinetochore-Ndc80 subunit Spc24	PITC_084180
A0A0A2LNS4	Zinc finger, RING-type	PITC_024830
A0A0A2KNZ0	Translation elongation factor EF1B/ribosomal protein S6	PITC_014590
A0A0A2KWT6	Ribosome-releasing factor 2, mitochondrial	MEF2
A0A0A2LC54	Peptidase C19, ubiquitin carboxyl-terminal hydrolase 2	PITC_059690
A0A0A2LG71	Pectin lyase fold/virulence factor	PITC_050450
A0A0A2L5T7	Uncharacterized protein	PITC_001930
A0A0A2K9T6	Uncharacterized conserved protein UCP022603	PITC_093160
A0A0A2K9G7	Glycoside hydrolase, superfamily	PITC_049080
A0A0A2LF07	CheY-like superfamily	PITC_061050
A0A0A2LN85	Taxilin family	PITC_010570
A0A0A2KY31	Beta-glucosidase	PITC_028190
A0A0A2KE07	Chromatin-remodelling complex, RSC SWI/SNF subunit Rsc7/Swp82	PITC_055960
A0A0A2LB02	RNA polymerase II subunit A	PITC_092370
A0A0A2L857	Transcription factor, MADS-box	PITC_001660
A0A0A2L6J4	Neurolysin/Thimet oligopeptidase, N-terminal	PITC_084000
A0A0A2KT14	Monopolin complex, subunit Csm1/Pcs1	PITC_066000
A0A0A2LE82	Uncharacterized protein	PITC_037500
A0A0A2LBD7	Sof1-like protein	PITC_089150
A0A0A2L5N2	Striatin, N-terminal	PITC_021600
A0A0A2L4U0	tRNA-dihydrouridine(47) synthase [NAD(P)(+)]	PITC_047170
A0A0A2L4G7	Phosphatidylserine decarboxylase proenzyme 1, mitochondrial	PSD1
A0A0A2KS93	BolA protein	PITC_042910
A0A0A2LEA3	Uncharacterized protein	PITC_034190
A0A0A2KWV6	Sensitivity To Red Light Reduced-like, SRR1	PITC_077860
A0A0A2L4C5	Poly(A) polymerase	PITC_097130
A0A0A2L1S8	Heme-containing dehydratase	PITC_040090
A0A0A2L7N4	Winged helix-turn-helix transcription repressor DNA-binding	PITC_006550
A0A0A2KI48	Aldolase-type TIM barrel	PITC_009330
A0A0A2KWA6	Putative domain, di-copper centre	PITC_096580
A0A0A2LFQ2	Uncharacterized protein	PITC_025560
A0A0A2LAP4	Uncharacterized protein	PITC_036940
A0A0A2KHA2	DNA polymerase III, clamp loader complex, gamma/delta/delta subunit, C-terminal	PITC_071920
A0A0A2LFW6	Catalase, mono-functional, heme-containing	PITC_041140
A0A0A2L4V0	Sas10/Utp3/C1D	PITC_084500
A0A0A2KMY7	PfkB	PITC_046750
A0A0A2L452	Blastomyces yeast-phase-specific protein	PITC_083580
A0A0A2LFY2	Outer membrane protein, IML2, mitochondrial/Tetratricopeptide repeat protein 39	PITC_041270
A0A0A2L4F0	Vacuolar protein sorting-associated protein 28	PITC_032200
A0A0A2KNJ7	Ferritin	PITC_095310
A0A0A2KCE3	Uncharacterized protein	PITC_093200
A0A0A2L328	CheY-like superfamily	PITC_099880
A0A0A2KWF5	Ribosomal protein L53, mitochondrial	PITC_063020
A0A0A2LGC1	Uncharacterized protein	PITC_036010
A0A0A2KAJ2	Sec1-like protein	PITC_055020
A0A0A2KLU4	H/ACA ribonucleoprotein complex, subunit Nop10	PITC_015880
A0A0A2LB80	Uncharacterized protein	PITC_088770
A0A0A2L283	Vacuole morphology and inheritance protein 14	PITC_085800
A0A0A2LJG8	Uncharacterized protein	PITC_091330
A0A0A2LDT3	Scytalone dehydratase	PITC_055360
A0A0A2KPK9	Alpha/gamma-adaptin-binding protein p34	PITC_045290
A0A0A2LF46	Glutamyl-tRNA(Gln) amidotransferase subunit B, mitochondrial	PITC_061230
A0A0A2LDQ9	Uncharacterized protein	PITC_055380
A0A0A2KLL9	Acyl transferase/acyl hydrolase/lysophospholipase	PITC_048820
A0A0A2KPR9	Uncharacterized protein	PITC_054110
A0A0A2KYQ5	Magnesium transporter	PITC_061420
A0A0A2KM68	Uncharacterized protein	PITC_079240
A0A0A2LE28	Carboxymuconolactone decarboxylase	PITC_044010
A0A0A2LBC3	Uncharacterized protein	PITC_016760
A0A0A2LPW9	Uncharacterized protein	PITC_059180
A0A0A2KYR5	Uncharacterized protein	PITC_014450
A0A0A2KPB6	Exon junction complex, Pym	PITC_045720
A0A0A2L3C0	Uncharacterized protein	PITC_002320
A0A0A2LDR6	Translation Initiation factor eIF-4e	PITC_055210
A0A0A2L3Q9	Uncharacterized protein	PITC_035540
A0A0A2K7Z3	RTA-like protein	PITC_013070
A0A0A2K9K0	Uncharacterized protein	PITC_049430
A0A0A2KC81	Zinc finger, CCCH-type	PITC_079160
A0A0A2KRX9	FAD dependent oxidoreductase	PITC_020210
A0A0A2KTM9	AP-3 complex subunit delta	PITC_064680
A0A0A2KTQ5	TRAM1-like protein	PITC_000730
A0A0A2KY77	MAP kinase kinase kinase	PITC_057580
A0A0A2L001	Uncharacterized protein	PITC_075040
A0A0A2L1F3	Membrane-associated, eicosanoid/glutathione metabolism (MAPEG) protein	PITC_035700
A0A0A2L3U6	Uncharacterized protein	PITC_083660
A0A0A2L4J0	RNA recognition motif domain, eukaryote	PITC_097790
A0A0A2L843	Serine hydrolase FSH	PITC_001510
A0A0A2L8X0	Glutamyl-tRNA synthetase, class Ib, archaeal/eukaryotic cytosolic	PITC_073010
A0A0A2L929	Acyl-CoA dehydrogenase, N-terminal	PITC_030080
A0A0A2L9E5	Major facilitator superfamily domain, general substrate transporter	PITC_090610
A0A0A2LCH4	Major facilitator superfamily domain, general substrate transporter	PITC_004620
A0A0A2LEL6	Tetratricopeptide-like helical	PITC_067660
NOTE: proteins only identiﬁed in the treatment group are highlighted in red; proteins only identiﬁed in the control group are highlighted in green.
